# Supplementary material for: Oligonucleotide Sequence Motifs as Nucleosome Positioning Signals
Source: PLoS One. 2010 Jun 3;5(6):e10933. doi: 10.1371/journal.pone.0010933 (PMC2880596; doi:10.1371/journal.pone.0010933)
Supplement: Table S1 — Tetranucleotide characterization in the Kaplan et al. 2009 in vitro library. The 256 tetranucleotides are arranged in the table according to the 10 unique dinucleotide steps located in the center of the tetranucleotides. Reverse complements are also paired. Fourier-transform analysis of the tetranucleotide frequency data was carried out for each tetranucleotide in the Kaplan et al. 2009 in vitro library in order to calculate the maximum amplitude periodicities, the FVOMAX and FVO10.2 values, the %FTS10.2 values, and the phase angles. Additionally, each tetranucleotide FVO10.2 was normalized by the average FVO10.2 of all tetranucleotides. (0.06 MB XLS) [file pone.0010933.s007.xls]

## Sheet: Table S1
Center Di		Tetra	Period (bp)	FVO Max	FVO 10.2	Normalized FVO 10.2	%FTS 10.2	Phase θ
AA/TT	A	aaaa	10.2564	0.175807	0.175843	2.59738	0.374286	178.61
		tttt	10.2564	0.175807	0.175843	2.59738	0.374286	-173.57
		aaac	10.2564	0.125019	0.123167	1.81929	0.360344	-123.839
		gttt	10.2564	0.125019	0.123167	1.81929	0.360344	128.879
		aaag	10.2041	0.0977809	0.09782	1.4449	0.298763	-125.908
		cttt	10.2041	0.0977809	0.09782	1.4449	0.298763	130.948
		aaat	10.2041	0.158012	0.158076	2.33494	0.368015	-168.465
		attt	10.2041	0.158012	0.158076	2.33494	0.368015	173.505
	C	caaa	10.2041	0.120471	0.120519	1.78018	0.287444	140.634
		tttg	10.2041	0.120471	0.120519	1.78018	0.287444	-135.594
		caac	10.7527	0.0267649	0.0211776	0.312814	0.17928	-22.0082
		gttg	10.7527	0.0267649	0.0211776	0.312814	0.17928	27.0482
		caag	11.9048	0.019366	0.0060539	0.0894222	0.0624536	-138.347
		cttg	11.9048	0.019366	0.0060539	0.0894222	0.0624536	143.387
		caat	10.2041	0.0629921	0.0630173	0.93083	0.237277	119.089
		attg	10.2041	0.0629921	0.0630173	0.93083	0.237277	-114.049
	G	gaaa	10.2564	0.121637	0.119863	1.77049	0.308777	153.335
		tttc	10.2564	0.121637	0.119863	1.77049	0.308777	-148.295
		gaac	10.101	0.0568231	0.0561775	0.829798	0.312233	-68.4757
		gttc	10.101	0.0568231	0.0561775	0.829798	0.312233	73.5157
		gaag	10	0.0445791	0.0428674	0.633195	0.265854	-66.1325
		cttc	10	0.0445791	0.0428674	0.633195	0.265854	71.1725
		gaat	10.2564	0.0689968	0.0682014	1.0074	0.26761	159.144
		attc	10.2564	0.0689968	0.0682014	1.0074	0.26761	-154.104
	T	taaa	10.2041	0.118951	0.118999	1.75773	0.337665	171.793
		ttta	10.2041	0.118951	0.118999	1.75773	0.337665	-166.753
		taac	10.2041	0.0719911	0.0720199	1.06381	0.318473	-100.806
		gtta	10.2041	0.0719911	0.0720199	1.06381	0.318473	105.846
		taag	10.101	0.068571	0.0675498	0.997779	0.361549	-115.619
		ctta	10.101	0.068571	0.0675498	0.997779	0.361549	120.659
		taat	10.1523	0.0768401	0.0767914	1.13429	0.289447	179.134
		atta	10.1523	0.0768401	0.0767914	1.13429	0.289447	-174.094
Center Di		Tetra	Period (bp)	FVO Max	FVO 10.2	Normalized FVO	%FTS (10.2)	Phase θ
AC/GT	A	aaca	10.3627	0.0558905	0.0530778	0.784013	0.337304	-69.9104
		tgtt	10.3627	0.0558905	0.0530778	0.784013	0.337304	74.9504
		aacc	10.2564	0.0796675	0.0795904	1.17563	0.311196	-52.5061
		ggtt	10.2564	0.0796675	0.0795904	1.17563	0.311196	57.5461
		aacg	10.2564	0.0958607	0.0958791	1.41623	0.367291	-60.7352
		cgtt	10.2564	0.0958607	0.0958791	1.41623	0.367291	65.7752
		aact	10.3627	0.0440827	0.0415067	0.613096	0.244517	-89.908
		agtt	10.3627	0.0440827	0.0415067	0.613096	0.244517	94.948
	C	caca	10.1523	0.042392	0.0423901	0.626145	0.20779	60.7282
		tgtg	10.1523	0.042392	0.0423901	0.626145	0.20779	-55.6882
		cacc	10.101	0.078156	0.0769493	1.13662	0.343043	22.1665
		ggtg	10.101	0.078156	0.0769493	1.13662	0.343043	-17.1265
		cacg	10.3093	0.0439682	0.0431405	0.637229	0.219228	-5.64375
		cgtg	10.3093	0.0439682	0.0431405	0.637229	0.219228	10.6838
		cact	10.2041	0.0875032	0.0875382	1.29303	0.370994	41.5246
		agtg	10.2041	0.0875032	0.0875382	1.29303	0.370994	-36.4846
	G	gaca	10.101	0.068089	0.0656372	0.969527	0.270438	-5.12889
		tgtc	10.101	0.068089	0.0656372	0.969527	0.270438	10.1689
		gacc	10.101	0.134762	0.130051	1.92099	0.362093	-4.27396
		ggtc	10.101	0.134762	0.130051	1.92099	0.362093	9.31396
		gacg	10.1523	0.101831	0.101181	1.49454	0.390117	-21.3141
		cgtc	10.1523	0.101831	0.101181	1.49454	0.390117	26.3541
		gact	10.1523	0.0940576	0.0927033	1.36932	0.398575	10.5957
		agtc	10.1523	0.0940576	0.0927033	1.36932	0.398575	-5.55566
	T	taca	10.2564	0.0304404	0.0303608	0.44846	0.198948	-101.759
		tgta	10.2564	0.0304404	0.0303608	0.44846	0.198948	106.799
		tacc	10.2041	0.0543675	0.0543893	0.803385	0.241928	-50.4948
		ggta	10.2041	0.0543675	0.0543893	0.803385	0.241928	55.5348
		tacg	10.2041	0.0720381	0.0720669	1.0645	0.402404	-78.8641
		cgta	10.2041	0.0720381	0.0720669	1.0645	0.402404	83.9041
		tact	13.3333	0.0262582	0.0139844	0.206563	0.104937	-37.2528
		agta	13.3333	0.0262582	0.0139844	0.206563	0.104937	42.2928
Center Di		Tetra	Period (bp)	FVO Max	FVO 10.2	Normalized FVO	%FTS (10.2)	Phase θ
AG/CT	A	aaga	10.2041	0.0297572	0.0297691	0.439719	0.204886	-141.586
		tctt	10.2041	0.0297572	0.0297691	0.439719	0.204886	146.626
		aagc	10.2041	0.107118	0.107161	1.58288	0.325877	-48.8625
		gctt	10.2041	0.107118	0.107161	1.58288	0.325877	53.9025
		aagg	10.1523	0.0762882	0.0760688	1.12361	0.31255	-69.154
		cctt	10.1523	0.0762882	0.0760688	1.12361	0.31255	74.194
		aagt	10.2564	0.051925	0.0518641	0.766085	0.253578	-68.2355
		actt	10.2564	0.051925	0.0518641	0.766085	0.253578	73.2755
	C	caga	10.2041	0.0692506	0.0692783	1.02331	0.319428	165.715
		tctg	10.2041	0.0692506	0.0692783	1.02331	0.319428	-160.675
		cagc	10.2041	0.0443429	0.0443606	0.655251	0.19841	-49.7421
		gctg	10.2041	0.0443429	0.0443606	0.655251	0.19841	54.7821
		cagg	10.0503	0.0513898	0.0492483	0.727447	0.194289	-133.395
		cctg	10.0503	0.0513898	0.0492483	0.727447	0.194289	138.435
		cagt	10.2564	0.0264121	0.0263754	0.389591	0.169477	55.1974
		actg	10.2564	0.0264121	0.0263754	0.389591	0.169477	-50.1574
	G	gaga	11.0497	0.0379536	0.00644815	0.0952457	0.0962831	-60.1408
		tctc	11.0497	0.0379536	0.00644815	0.0952457	0.0962831	65.1808
		gagc	10.1523	0.124099	0.123056	1.81766	0.33371	-30.2936
		gctc	10.1523	0.124099	0.123056	1.81766	0.33371	35.3336
		gagg	10.1523	0.0752037	0.074407	1.09907	0.274734	-48.2239
		cctc	10.1523	0.0752037	0.074407	1.09907	0.274734	53.2639
		gagt	10.1523	0.0802509	0.0794731	1.1739	0.387049	-8.2357
		actc	10.1523	0.0802509	0.0794731	1.1739	0.387049	13.2757
	T	taga	10.0503	0.0769531	0.074939	1.10693	0.357789	-151.861
		tcta	10.0503	0.0769531	0.074939	1.10693	0.357789	156.901
		tagc	10.1523	0.0779893	0.0779096	1.1508	0.272514	-69.9728
		gcta	10.1523	0.0779893	0.0779096	1.1508	0.272514	75.0128
		tagg	10.101	0.0901109	0.0884341	1.30626	0.305585	-107.592
		ccta	10.101	0.0901109	0.0884341	1.30626	0.305585	112.632
		tagt	13.3333	0.0297104	0.0245008	0.361901	0.214257	-76.3531
		acta	13.3333	0.0297104	0.0245008	0.361901	0.214257	81.3931
Center Di		Tetra	Period (bp)	FVO Max	FVO 10.2	Normalized FVO	%FTS (10.2)	Phase θ
AT	A	aata	10.2041	0.0984261	0.0984655	1.45443	0.30354	-164.993
		tatt	10.2041	0.0984261	0.0984655	1.45443	0.30354	170.033
		aatc	10.2564	0.079659	0.0791842	1.16963	0.304189	-125.697
		gatt	10.2564	0.079659	0.0791842	1.16963	0.304189	130.737
		aatg	10.2041	0.0922156	0.0922525	1.36266	0.289375	-94.7115
		catt	10.2041	0.0922156	0.0922525	1.36266	0.289375	99.7515
		aatt	10.2041	0.138782	0.138837	2.05077	0.375264	-177.48
		*
	C	cata	10.1523	0.0720343	0.0719928	1.06341	0.289417	95.1382
		tatg	10.1523	0.0720343	0.0719928	1.06341	0.289417	-90.0982
		catc	10.2564	0.0770593	0.0769646	1.13684	0.364854	29.4124
		gatg	10.2564	0.0770593	0.0769646	1.13684	0.364854	-24.3724
		catg	10.4167	0.0607378	0.0551369	0.814428	0.268081	2.52
		*
	G	gata	10.2041	0.0380705	0.0380857	0.562565	0.206926	103.103
		tatc	10.2041	0.0380705	0.0380857	0.562565	0.206926	-98.0626
		gatc	10	0.0467738	0.0430862	0.636427	0.269892	2.52
		*
	T	tata	10.1523	0.0637686	0.0633891	0.93632	0.315196	-177.48
		*
Center Di		Tetra	Period (bp)	FVO Max	FVO 10.2	Normalized FVO	%FTS (10.2)	Phase θ
CA/TG	A	acaa	11.1732	0.0368049	0.019357	0.285922	0.0760557	97.5438
		ttgt	11.1732	0.0368049	0.019357	0.285922	0.0760557	-92.5038
		acac	10.2041	0.0870352	0.0870701	1.28611	0.347122	-19.6038
		gtgt	10.2041	0.0870352	0.0870701	1.28611	0.347122	24.6438
		acag	13.3333	0.030176	0.0221557	0.327263	0.1549	-77.8309
		ctgt	13.3333	0.030176	0.0221557	0.327263	0.1549	82.8709
		acat	10.2564	0.0566279	0.05624	0.830722	0.266189	10.6985
		atgt	10.2564	0.0566279	0.05624	0.830722	0.266189	-5.65846
	C	ccaa	10.2041	0.0884203	0.0884557	1.30658	0.263536	118.47
		ttgg	10.2041	0.0884203	0.0884557	1.30658	0.263536	-113.43
		ccac	13.245	0.0345464	0.0325067	0.480158	0.155882	37.0839
		gtgg	13.245	0.0345464	0.0325067	0.480158	0.155882	-32.0439
		ccag	10.2041	0.0598387	0.0598627	0.884232	0.268932	153.285
		ctgg	10.2041	0.0598387	0.0598627	0.884232	0.268932	-148.245
		ccat	10.2041	0.0621197	0.0621446	0.917938	0.239825	62.7654
		atgg	10.2041	0.0621197	0.0621446	0.917938	0.239825	-57.7254
	G	gcaa	11.236	0.066026	0.0621381	0.917843	0.171004	68.357
		ttgc	11.236	0.066026	0.0621381	0.917843	0.171004	-63.317
		gcac	10.1523	0.0959434	0.0950216	1.40356	0.267577	2.84555
		gtgc	10.1523	0.0959434	0.0950216	1.40356	0.267577	2.19445
		gcag	11.236	0.0437901	0.0217681	0.321537	0.0751629	55.5711
		ctgc	11.236	0.0437901	0.0217681	0.321537	0.0751629	-50.5311
		gcat	10.2041	0.0968143	0.096853	1.43062	0.286312	24.3314
		atgc	10.2041	0.0968143	0.096853	1.43062	0.286312	-19.2914
	T	tcaa	10.2564	0.05255	0.0525012	0.775496	0.216461	96.1922
		ttga	10.2564	0.05255	0.0525012	0.775496	0.216461	-91.1522
		tcac	10.2041	0.0545071	0.0545289	0.805447	0.348124	0.760292
		gtga	10.2041	0.0545071	0.0545289	0.805447	0.348124	4.27971
		tcag	9.90099	0.0358994	0.031854	0.470515	0.179372	166.708
		ctga	9.90099	0.0358994	0.031854	0.470515	0.179372	-161.668
		tcat	10.3093	0.0579888	0.0561437	0.8293	0.325387	27.8498
		atga	10.3093	0.0579888	0.0561437	0.8293	0.325387	-22.8098
Center Di		Tetra	Period (bp)	FVO Max	FVO 10.2	Normalized FVO	%FTS (10.2)	Phase θ
CC/GG	A	acca	10.1523	0.0556221	0.055395	0.81824	0.24475	24.0112
		tggt	10.1523	0.0556221	0.055395	0.81824	0.24475	-18.9712
		accc	10.101	0.107219	0.103898	1.53468	0.321586	11.6525
		gggt	10.101	0.107219	0.103898	1.53468	0.321586	-6.61245
		accg	10.1523	0.0586206	0.0584674	0.863622	0.238566	-0.0383873
		cggt	10.1523	0.0586206	0.0584674	0.863622	0.238566	5.07839
		acct	10.1523	0.0866319	0.085803	1.2674	0.349527	20.048
		aggt	10.1523	0.0866319	0.085803	1.2674	0.349527	-15.008
	C	ccca	10.0503	0.0812107	0.0756368	1.11723	0.266372	81.8726
		tggg	10.0503	0.0812107	0.0756368	1.11723	0.266372	-76.8326
		cccc	10.0503	0.0807013	0.0748153	1.1051	0.195624	66.1219
		gggg	10.0503	0.0807013	0.0748153	1.1051	0.195624	-61.0819
		cccg	10.0503	0.0374565	0.0353204	0.521718	0.128751	81.761
		cggg	10.0503	0.0374565	0.0353204	0.521718	0.128751	-76.721
		ccct	10.0503	0.0884339	0.0827022	1.22159	0.242695	62.1625
		aggg	10.0503	0.0884339	0.0827022	1.22159	0.242695	-57.1225
	G	gcca	10.1523	0.10567	0.103765	1.53272	0.30912	50.0373
		tggc	10.1523	0.10567	0.103765	1.53272	0.30912	-44.9973
		gccc	10.101	0.148066	0.142122	2.09928	0.345169	31.5052
		gggc	10.101	0.148066	0.142122	2.09928	0.345169	-26.4652
		gccg	10.1523	0.0794775	0.0780394	1.15272	0.25008	34.2274
		cggc	10.1523	0.0794775	0.0780394	1.15272	0.25008	-29.1874
		gcct	10.101	0.13794	0.135192	1.99693	0.334781	36.9354
		aggc	10.101	0.13794	0.135192	1.99693	0.334781	-31.8954
	T	tcca	9.70874	0.0368961	0.0236512	0.349352	0.177143	125.116
		tgga	9.70874	0.0368961	0.0236512	0.349352	0.177143	-120.076
		tccc	10.929	0.0654108	0.0159956	0.236272	0.120992	82.9603
		ggga	10.929	0.0654108	0.0159956	0.236272	0.120992	-77.9203
		tccg	10.989	0.0413747	0.0259664	0.383549	0.141742	-134.544
		cgga	10.989	0.0413747	0.0259664	0.383549	0.141742	139.584
		tcct	10.989	0.0482061	0.0140504	0.207539	0.121572	97.6661
		agga	10.989	0.0482061	0.0140504	0.207539	0.121572	-92.6261
Center Di		Tetra	Period (bp)	FVO Max	FVO 10.2	Normalized FVO	%FTS (10.2)	Phase θ
CG	A	acga	10.2041	0.0603509	0.0603751	0.891801	0.305234	-5.86247
		tcgt	10.2041	0.0603509	0.0603751	0.891801	0.305234	10.9025
		acgc	10.1523	0.101405	0.100475	1.48412	0.351458	-11.9769
		gcgt	10.1523	0.101405	0.100475	1.48412	0.351458	17.0169
		acgg	10.1523	0.0633814	0.06276	0.927028	0.290365	-41.3247
		ccgt	10.1523	0.0633814	0.06276	0.927028	0.290365	46.3647
		acgt	10.2041	0.109143	0.109187	1.6128	0.47523	2.52
		*
	C	ccga	11.1732	0.0372685	0.0316199	0.467058	0.136986	94.7712
		tcgg	11.1732	0.0372685	0.0316199	0.467058	0.136986	-89.7312
		ccgc	11.1732	0.0483563	0.0318157	0.46995	0.112562	30.9987
		gcgg	11.1732	0.0483563	0.0318157	0.46995	0.112562	-25.9587
		ccgg	11.0497	0.0407899	0.00656776	0.0970124	0.0468011	-177.48
		*
	G	gcga	10.1523	0.0530334	0.0523476	0.773227	0.185247	20.6752
		tcgc	10.1523	0.0530334	0.0523476	0.773227	0.185247	-15.6352
		gcgc	10.101	0.0738624	0.0697356	1.03007	0.196545	2.52
		*
	T	tcga	10.2564	0.0477306	0.047303	0.698713	0.236797	2.52
		*
Center Di		Tetra	Period (bp)	FVO Max	FVO 10.2	Normalized FVO	%FTS (10.2)	Phase θ
GA/TC	A	agaa	10.2564	0.0685833	0.0683189	1.00914	0.300546	173.578
		ttct	10.2564	0.0685833	0.0683189	1.00914	0.300546	-168.538
		agac	10.101	0.096427	0.0947508	1.39956	0.324708	-56.7026
		gtct	10.101	0.096427	0.0947508	1.39956	0.324708	61.7426
		agag	10.101	0.0727806	0.0707195	1.0446	0.290645	-77.1827
		ctct	10.101	0.0727806	0.0707195	1.0446	0.290645	82.2227
		agat	11.1732	0.0287673	0.0202552	0.29919	0.184924	-147.55
		atct	11.1732	0.0287673	0.0202552	0.29919	0.184924	152.59
	C	cgaa	10.2041	0.0735714	0.0736008	1.08716	0.228102	96.5438
		ttcg	10.2041	0.0735714	0.0736008	1.08716	0.228102	-91.5038
		cgac	10.1523	0.0745476	0.0741734	1.09562	0.389312	-14.291
		gtcg	10.1523	0.0745476	0.0741734	1.09562	0.389312	19.331
		cgag	10.1523	0.0363028	0.0361973	0.53467	0.177855	-19.0097
		ctcg	10.1523	0.0363028	0.0361973	0.53467	0.177855	24.0497
		cgat	10.2564	0.0612936	0.0611005	0.902516	0.295279	44.7588
		atcg	10.2564	0.0612936	0.0611005	0.902516	0.295279	-39.7188
	G	ggaa	11.1732	0.0622199	0.0527593	0.779309	0.179271	147.854
		ttcc	11.1732	0.0622199	0.0527593	0.779309	0.179271	-142.814
		ggac	10.0503	0.104647	0.0991479	1.46451	0.339406	-43.9503
		gtcc	10.0503	0.104647	0.0991479	1.46451	0.339406	48.9903
		ggag	10	0.0629876	0.0595253	0.879249	0.25527	-76.1855
		ctcc	10	0.0629876	0.0595253	0.879249	0.25527	81.2255
		ggat	11.1111	0.0418822	0.014268	0.210753	0.104321	16.9654
		atcc	11.1111	0.0418822	0.014268	0.210753	0.104321	-11.9254
	T	tgaa	12.5	0.0326341	0.0282192	0.416827	0.14986	94.5527
		ttca	12.5	0.0326341	0.0282192	0.416827	0.14986	-89.5127
		tgac	10.1523	0.0983667	0.0973884	1.43853	0.393643	-35.0361
		gtca	10.1523	0.0983667	0.0973884	1.43853	0.393643	40.0761
		tgag	10.101	0.0660528	0.0647783	0.956841	0.314912	-60.906
		ctca	10.101	0.0660528	0.0647783	0.956841	0.314912	65.946
		tgat	10.3627	0.0486078	0.0457116	0.675206	0.288711	11.2867
		atca	10.3627	0.0486078	0.0457116	0.675206	0.288711	-6.24665
Center Di		Tetra	Period (bp)	FVO Max	FVO 10.2	Normalized FVO	%FTS (10.2)	Phase θ
GC	A	agca	10.2041	0.0720205	0.0720493	1.06424	0.236231	-17.7902
		tgct	10.2041	0.0720205	0.0720493	1.06424	0.236231	22.8302
		agcc	10.1523	0.129976	0.127896	1.88916	0.324814	-5.57435
		ggct	10.1523	0.129976	0.127896	1.88916	0.324814	10.6144
		agcg	10.1523	0.0763655	0.0750041	1.10789	0.259746	-28.7728
		cgct	10.1523	0.0763655	0.0750041	1.10789	0.259746	33.8128
		agct	10.1523	0.0998675	0.0990946	1.46373	0.328226	2.52
		*
	C	cgca	11.236	0.0482416	0.0447875	0.661556	0.15829	41.0294
		tgcg	11.236	0.0482416	0.0447875	0.661556	0.15829	-35.9894
		cgcc	10.0503	0.080228	0.0745856	1.10171	0.262767	26.1936
		ggcg	10.0503	0.080228	0.0745856	1.10171	0.262767	-21.1536
		cgcg	11.5607	0.0447536	0.0355164	0.524613	0.165048	2.52
		*
	G	ggca	10.1523	0.0977886	0.0958698	1.41609	0.266787	-2.18984
		tgcc	10.1523	0.0977886	0.0958698	1.41609	0.266787	7.22984
		ggcc	10.101	0.182445	0.178087	2.63052	0.422444	2.52
		*
	T	tgca	10.2041	0.0505059	0.0505261	0.746321	0.162565	2.52
		*
Center Di		Tetra	Period (bp)	FVO Max	FVO 10.2	Normalized FVO	%FTS (10.2)	Phase θ
TA	A	ataa	10.1523	0.0768558	0.0765224	1.13031	0.28425	172.823
		ttat	10.1523	0.0768558	0.0765224	1.13031	0.28425	-167.783
		atac	10.2564	0.0558745	0.0554171	0.818567	0.259263	-97.8112
		gtat	10.2564	0.0558745	0.0554171	0.818567	0.259263	102.851
		atag	10.1523	0.0519085	0.0510263	0.75371	0.239373	-120.957
		ctat	10.1523	0.0519085	0.0510263	0.75371	0.239373	125.997
		atat	10.2041	0.0658407	0.0658671	0.972924	0.298237	-177.48
		*
	C	ctaa	10.1523	0.0937003	0.0932359	1.37719	0.320759	146.178
		ttag	10.1523	0.0937003	0.0932359	1.37719	0.320759	-141.138
		ctac	13.3333	0.0395831	0.0261304	0.385972	0.224045	-163.779
		gtag	13.3333	0.0395831	0.0261304	0.385972	0.224045	168.819
		ctag	10.0503	0.0772983	0.0729858	1.07807	0.307392	-177.48
		*
	G	gtaa	10.2564	0.065509	0.0652029	0.963112	0.249868	121.43
		ttac	10.2564	0.065509	0.0652029	0.963112	0.249868	-116.39
		gtac	13.3333	0.0415671	0.0178725	0.263995	0.136371	2.52
		*
	T	ttaa	10.1523	0.0866468	0.0854877	1.26274	0.296056	-177.48
		*
