# Supplementary material for: Oligonucleotide Sequence Motifs as Nucleosome Positioning Signals
Source: PLoS One. 2010 Jun 3;5(6):e10933. doi: 10.1371/journal.pone.0010933 (PMC2880596; doi:10.1371/journal.pone.0010933)
Supplement: File S1 — Frequency profiles of tetranucleotides in figure 1. The frequency profiles of the tetranucleotides derived from the Kaplan et al. 2009 in vitro library that are shown in Figure 1 are displayed within the file. (1.58 MB XLS) [file pone.0010933.s011.xls]

## Sheet: antm
	pos	AAAA						pos	TTTT							pos	ATTT							pos	AAAT							pos	AATT							pos	CAAA							pos	TTTG
-73	1	0	0					1	0	0						1	0	0						1	0	0						1	0	0						1	0	0						1	0
-72	2	93637	61059.7					2	82323	53726.7						2	63687	43420.3						2	66550	43161.7						2	56492	37442						2	52655	39966.3						2	66481
-71	3	89542	97115.3					3	78857	84466.7						3	66574	69226						3	62935	67973						3	55834	59701						3	67244	71286.3						3	48646
-70	4	108167	111933					4	92220	94095.7						4	77417	78684						4	74434	77868.3						4	66777	68502.7						4	93960	87546.7						4	54171
-69	5	138091	132332					5	111210	109375						5	92061	90120						5	96236	92628.7						5	82897	80771.7						5	101436	96537.7						5	68293
-68	6	150737	145318					6	124695	122635						6	100882	98982						6	107216	103968						6	92641	89484.7						6	94217	93780.3						6	78316
-67	7	147126	143671					7	131999	130135						7	104003	101938						7	108451	106073						7	92916	91915.3						7	85688	86037.7						7	85199
-66	8	133151	132778					8	133711	130936						8	100928	99740						8	102552	101257						8	90189	88341						8	78208	78884.7						8	85923
-65	9	118058	118478					9	127097	125869						9	94289	93726						9	92769	93573.3						9	81918	82550.7						9	72758	73517.3						9	86532
-64	10	104225	106464					10	116799	116816						10	85961	86579.3						10	85399	85072.3						10	75545	76184						10	69586	70969.3						10	84034
-63	11	97109	98803.3					11	106552	107803						11	79488	80877.3						11	77049	79259.3						11	71089	71821						11	70564	71324.3						11	79480
-62	12	95076	97732.3					12	100059	101739						12	77183	78420						12	75330	76238.3						12	68829	70198.7						12	73823	74055.3						12	74738
-61	13	101012	102631					13	98605	100894						13	78589	80219.3						13	76336	78234.7						13	70678	71982.7						13	77779	78199						13	72051
-60	14	111804	111833					14	104018	105719						14	84886	85913						14	83038	83857.7						14	76441	76886.7						14	82995	82385.3						14	69578
-59	15	122683	122591					15	114533	114910						15	94264	93438						15	92199	91422						15	83541	83533						15	86382	85422.7						15	71559
-58	16	133287	130761					16	126179	124240						16	101164	100084						16	99029	98062						16	90617	88449.7						16	86891	85906						16	76264
-57	17	136314	133271					17	132008	129336						17	104825	102273						17	102958	100725						17	91191	90065.3						17	84445	83803.7						17	81626
-56	18	130211	128601					18	129821	127699						18	100829	99654						18	100187	98944.7						18	88388	87583.7						18	80075	79815.7						18	85889
-55	19	119278	118746					19	121268	120052						19	93308	92530.3						19	93689	92725.7						19	83172	82272.7						19	74927	75418.7						19	85441
-54	20	106750	107085					20	109068	109748						20	83454	83933.7						20	84301	85029.7						20	75258	75112						20	71254	71959.7						20	82334
-53	21	95227	97565					21	98907	99951.7						21	75039	76140						21	77099	77789						21	66906	68403.3						21	69698	70281.3						21	78079
-52	22	90718	92371.3					22	91880	93274.7						22	69927	71456.7						22	71967	73090.7						22	63046	64474.3						22	69892	71112.7						22	72437
-51	23	91169	92898					23	89037	90184.7						23	69404	70213.3						23	70206	72009.7						23	63471	64103.3						23	73748	73912.3						23	67090
-50	24	96807	96791					24	89637	90741.7						24	71309	71993.7						24	73856	74831.3						24	65793	66254						24	78097	77619.7						24	66490
-49	25	102397	101673					25	93551	93122						25	75268	75288.7						25	80432	79907						25	69498	69665.7						25	81014	80551						25	67728
-48	26	105815	105329					26	96178	95175.3						26	79289	78560.3						26	85433	84345.7						26	73706	73445.7						26	82542	81398.7						26	68915
-47	27	107775	106546					27	95797	95511.7						27	81124	80468.7						27	87172	86668.3						27	77133	75164.7						27	80640	79987						27	73119
-46	28	106049	105107					28	94560	94846.3						28	80993	79974.3						28	87400	86527.7						28	74655	75114.7						28	76779	77474.7						28	72628
-45	29	101497	101426					29	94182	92740.3						29	77806	77443						29	85011	84436.7						29	73556	72900						29	75005	74876						29	72521
-44	30	96733	96080					30	89479	89233.3						30	73530	73504						30	80899	80735						30	70489	70177.7						30	72844	72093						30	74373
-43	31	90010	90086					31	84039	84055.3						31	69176	69696.7						31	76295	76459.3						31	66488	67013.3						31	68430	69269						31	73902
-42	32	83515	84356					32	78648	79577						32	66384	67205.7						32	72184	72667						32	64063	64316.3						32	66533	66823						32	70180
-41	33	79543	81239.7					33	76044	77682.3						33	66057	67324.7						33	69522	70137.3						33	62398	63348.3						33	65506	66668.3						33	67130
-40	34	80661	81963.7					34	78355	80118.3						34	69533	70521.3						34	68706	70224.3						34	63584	64479.7						34	67966	68916.7						34	63913
-39	35	85687	87083					35	85956	86638.7						35	75974	76571.7						35	72445	73572.3						35	67457	68171						35	73278	73337.7						35	63978
-38	36	94901	94288.3					36	95605	95210						36	84208	83076.3						36	79566	79243						36	73472	73403.7						36	78769	77666.3						36	67954
-37	37	102277	101102					37	104069	101826						37	89047	88034.7						37	85718	84617						37	79282	77457						37	80952	79700.7						37	73676
-36	38	106127	103764					38	105804	103578						38	90849	88217.7						38	88567	87171.7						38	79617	78321.3						38	79381	77623.3						38	78769
-35	39	102888	100708					39	100861	98846						39	84757	83443.3						39	87230	85323						39	76065	74914.7						39	72537	72844.7						39	80201
-34	40	93110	92715					40	89873	89780						40	74724	75255						40	80172	79763.7						40	69062	69315						40	66616	67430						40	77675
-33	41	82147	83850.3					41	78606	79956.3						41	66284	67518.7						41	71889	72269						41	62818	63816						41	63137	64346.3						41	70354
-32	42	76294	78060.7					42	71390	73504.3						42	61548	63736.7						42	64746	66953.7						42	59568	60462.7						42	63286	64042						42	64092
-31	43	75741	77579					43	70517	73250						43	63378	64692						43	64226	65638.7						43	59002	60521.3						43	65703	66785.7						43	59581
-30	44	80702	81901					44	77843	78896						44	69150	69996.3						44	67944	68736						44	62994	63455						44	71368	70749						44	59712
-29	45	89260	89364.3					45	88328	88582						45	77461	77046.3						45	74038	74228						45	68369	68213.7						45	75176	74861.3						45	64496
-28	46	98131	96654.7					46	99575	97510.7						46	84528	82939						46	80702	80342						46	73278	72728.7						46	78040	77961						46	69853
-27	47	102573	101518					47	104629	102273						47	86828	85186.7						47	86286	85197						47	76539	75352						47	80667	78983.7						47	75450
-26	48	103851	101844					48	102615	101424						48	84204	83970						48	88603	87859						48	76239	75683						48	78244	76751.7						48	78737
-25	49	99107	96860.3					49	97028	96087						49	80878	79514.7						49	88688	86934						49	74271	73435						49	71344	70902.7						49	77709
-24	50	87623	87114					50	88618	87748.7						50	73462	73432						50	83511	82066						50	69795	68873.3						50	63120	63080.7						50	74254
-23	51	74612	74957.3					51	77600	78123.7						51	65956	66409.7						51	73999	73820						51	62554	63092.7						51	54778	55716						51	69748
-22	52	62637	64383.7					52	68153	69861.7						52	59811	60909.3						52	63950	64362						52	56929	56944						52	49250	50930.7						52	66378
-21	53	55902	58121.3					53	63832	64974.7						53	56961	57954.7						53	55137	57116.3						53	51349	52491						53	48764	50289.7						53	61866
-20	54	55825	58768.3					54	62939	64985.3						54	57092	57957.3						54	52262	53603						54	49195	50089						54	52855	53285.3						54	59450
-19	55	64578	66358.7					55	68185	69143.7						55	59819	60834.3						55	53410	55413.7						55	49723	51368						55	58237	59220.3						55	57496
-18	56	78673	79344.7					56	76307	77136						56	65592	66108.7						56	60569	61979.3						56	55186	55981.7						56	66569	66350						56	56858
-17	57	94783	93905.3					57	86916	86210.7						57	72915	72384						57	71959	72056.7						57	63036	63276.3						57	74244	73144.7						57	59327
-16	58	108260	105187					58	95409	92654.3						58	78645	77477.7						58	83642	81892.7						58	71607	69491.7						58	78621	77382.7						58	62964
-15	59	112518	109718					59	95638	93216.3						59	80873	78129.3						59	90077	87283.7						59	73832	72364.7						59	79283	76842						59	69561
-14	60	108377	105458					60	88602	87302.3						60	74870	74137.7						60	88132	86788						60	71655	70336.3						60	72622	72872.7						60	75014
-13	61	95478	95243.3					61	77667	78033.7						61	66670	66766.3						61	82155	81247.3						61	65522	66103.3						61	66713	67159.3						61	74267
-12	62	81875	82932					62	67832	69150						62	58759	60472						62	73455	73886.7						62	61133	61590.3						62	62143	62901.7						62	67517
-11	63	71443	72627.7					63	61951	63384.7						63	55987	56900.3						63	66050	66976.3						63	58116	58823.3						63	59849	59109.7						63	61617
-10	64	64565	65140.3					64	60371	61051						64	55955	56409.3						64	61424	61172.3						64	57221	57215.3						64	55337	56097.7						64	59377
-9	65	59413	60040					65	60831	60837.7						65	57286	56920						65	56043	56774						65	56309	55697.7						65	53107	53408.3						65	57877
-8	66	56142	57171.3					66	61311	61730.7						66	57519	57644.3						66	52855	53766						66	53563	54287.3						66	51781	52638.7						66	58802
-7	67	55959	56852.7					67	63050	63198						67	58128	58801.7						67	52400	52638.3						67	52990	53242.7						67	53028	53832						67	59980
-6	68	58457	58771.3					68	65233	65397						68	60758	60429						68	52660	53919.7						68	53175	53516						68	56687	56452.7						68	61774
-5	69	61898	61500.3					69	67908	67783						69	62401	61752.7						69	56699	56494.7						69	54383	54351						69	59643	57837.3						69	65603
-4	70	64146	62733.7					70	70208	68274.3						70	62099	61216						70	60125	58456.7						70	55495	54727.7						70	57182	57882.3						70	68056
-3	71	62157	61616.3					71	66707	66489.3						71	59148	58724						71	58546	58163.3						71	54305	53839						71	56822	56916.7						71	66466
-2	72	58546	59349.7					72	62553	62806.7						72	54925	55654.7						72	55819	55929						72	51717	52431.3						72	56746	56780.3						72	64065
-1	73	57346	58350.7					73	59160	59686.3						73	52891	53746						73	53422	54044						73	51272	51420.3						73	56773	57910						73	60211
0	74	59160	59686.3					74	57346	58350.7						74	53422	54044						74	52891	53746						74	51272	51420.3						74	60211	60349.7						74	56773
1	75	62553	62806.7					75	58546	59349.7						75	55819	55929						75	54925	55654.7						75	51717	52431.3						75	64065	63580.7						75	56746
2	76	66707	66489.3					76	62157	61616.3						76	58546	58163.3						76	59148	58724						76	54305	53839						76	66466	66195.7						76	56822
3	77	70208	68274.3					77	64146	62733.7						77	60125	58456.7						77	62099	61216						77	55495	54727.7						77	68056	66708.3						77	57182
4	78	67908	67783					78	61898	61500.3						78	56699	56494.7						78	62401	61752.7						78	54383	54351						78	65603	65144.3						78	59643
5	79	65233	65397					79	58457	58771.3						79	52660	53919.7						79	60758	60429						79	53175	53516						79	61774	62452.3						79	56687
6	80	63050	63198					80	55959	56852.7						80	52400	52638.3						80	58128	58801.7						80	52990	53242.7						80	59980	60185.3						80	53028
7	81	61311	61730.7					81	56142	57171.3						81	52855	53766						81	57519	57644.3						81	53563	54287.3						81	58802	58886.3						81	51781
8	82	60831	60837.7					82	59413	60040						82	56043	56774						82	57286	56920						82	56309	55697.7						82	57877	58685.3						82	53107
9	83	60371	61051					83	64565	65140.3						83	61424	61172.3						83	55955	56409.3						83	57221	57215.3						83	59377	59623.7						83	55337
10	84	61951	63384.7					84	71443	72627.7						84	66050	66976.3						84	55987	56900.3						84	58116	58823.3						84	61617	62837						84	59849
11	85	67832	69150					85	81875	82932						85	73455	73886.7						85	58759	60472						85	61133	61590.3						85	67517	67800.3						85	62143
12	86	77667	78033.7					86	95478	95243.3						86	82155	81247.3						86	66670	66766.3						86	65522	66103.3						86	74267	72266						86	66713
13	87	88602	87302.3					87	108377	105458						87	88132	86788						87	74870	74137.7						87	71655	70336.3						87	75014	72947.3						87	72622
14	88	95638	93216.3					88	112518	109718						88	90077	87283.7						88	80873	78129.3						88	73832	72364.7						88	69561	69179.7						88	79283
15	89	95409	92654.3					89	108260	105187						89	83642	81892.7						89	78645	77477.7						89	71607	69491.7						89	62964	63950.7						89	78621
16	90	86916	86210.7					90	94783	93905.3						90	71959	72056.7						90	72915	72384						90	63036	63276.3						90	59327	59716.3						90	74244
17	91	76307	77136					91	78673	79344.7						91	60569	61979.3						91	65592	66108.7						91	55186	55981.7						91	56858	57893.7						91	66569
18	92	68185	69143.7					92	64578	66358.7						92	53410	55413.7						92	59819	60834.3						92	49723	51368						92	57496	57934.7						92	58237
19	93	62939	64985.3					93	55825	58768.3						93	52262	53603						93	57092	57957.3						93	49195	50089						93	59450	59604						93	52855
20	94	63832	64974.7					94	55902	58121.3						94	55137	57116.3						94	56961	57954.7						94	51349	52491						94	61866	62564.7						94	48764
21	95	68153	69861.7					95	62637	64383.7						95	63950	64362						95	59811	60909.3						95	56929	56944						95	66378	65997.3						95	49250
22	96	77600	78123.7					96	74612	74957.3						96	73999	73820						96	65956	66409.7						96	62554	63092.7						96	69748	70126.7						96	54778
23	97	88618	87748.7					97	87623	87114						97	83511	82066						97	73462	73432						97	69795	68873.3						97	74254	73903.7						97	63120
24	98	97028	96087					98	99107	96860.3						98	88688	86934						98	80878	79514.7						98	74271	73435						98	77709	76900						98	71344
25	99	102615	101424					99	103851	101844						99	88603	87859						99	84204	83970						99	76239	75683						99	78737	77298.7						99	78244
26	100	104629	102273					100	102573	101518						100	86286	85197						100	86828	85186.7						100	76539	75352						100	75450	74680						100	80667
27	101	99575	97510.7					101	98131	96654.7						101	80702	80342						101	84528	82939						101	73278	72728.7						101	69853	69933						101	78040
28	102	88328	88582					102	89260	89364.3						102	74038	74228						102	77461	77046.3						102	68369	68213.7						102	64496	64687						102	75176
29	103	77843	78896					103	80702	81901						103	67944	68736						103	69150	69996.3						103	62994	63455						103	59712	61263						103	71368
30	104	70517	73250					104	75741	77579						104	64226	65638.7						104	63378	64692						104	59002	60521.3						104	59581	61128.3						104	65703
31	105	71390	73504.3					105	76294	78060.7						105	64746	66953.7						105	61548	63736.7						105	59568	60462.7						105	64092	64675.7						105	63286
32	106	78606	79956.3					106	82147	83850.3						106	71889	72269						106	66284	67518.7						106	62818	63816						106	70354	70707						106	63137
33	107	89873	89780					107	93110	92715						107	80172	79763.7						107	74724	75255						107	69062	69315						107	77675	76076.7						107	66616
34	108	100861	98846					108	102888	100708						108	87230	85323						108	84757	83443.3						108	76065	74914.7						108	80201	78881.7						108	72537
35	109	105804	103578					109	106127	103764						109	88567	87171.7						109	90849	88217.7						109	79617	78321.3						109	78769	77548.7						109	79381
36	110	104069	101826					110	102277	101102						110	85718	84617						110	89047	88034.7						110	79282	77457						110	73676	73466.3						110	80952
37	111	95605	95210					111	94901	94288.3						111	79566	79243						111	84208	83076.3						111	73472	73403.7						111	67954	68536						111	78769
38	112	85956	86638.7					112	85687	87083						112	72445	73572.3						112	75974	76571.7						112	67457	68171						112	63978	65281.7						112	73278
39	113	78355	80118.3					113	80661	81963.7						113	68706	70224.3						113	69533	70521.3						113	63584	64479.7						113	63913	65007						113	67966
40	114	76044	77682.3					114	79543	81239.7						114	69522	70137.3						114	66057	67324.7						114	62398	63348.3						114	67130	67074.3						114	65506
41	115	78648	79577					115	83515	84356						115	72184	72667						115	66384	67205.7						115	64063	64316.3						115	70180	70404						115	66533
42	116	84039	84055.3					116	90010	90086						116	76295	76459.3						116	69176	69696.7						116	66488	67013.3						116	73902	72818.3						116	68430
43	117	89479	89233.3					117	96733	96080						117	80899	80735						117	73530	73504						117	70489	70177.7						117	74373	73598.7						117	72844
44	118	94182	92740.3					118	101497	101426						118	85011	84436.7						118	77806	77443						118	73556	72900						118	72521	73174						118	75005
45	119	94560	94846.3					119	106049	105107						119	87400	86527.7						119	80993	79974.3						119	74655	75114.7						119	72628	72756						119	76779
46	120	95797	95511.7					120	107775	106546						120	87172	86668.3						120	81124	80468.7						120	77133	75164.7						120	73119	71554						120	80640
47	121	96178	95175.3					121	105815	105329						121	85433	84345.7						121	79289	78560.3						121	73706	73445.7						121	68915	69920.7						121	82542
48	122	93551	93122					122	102397	101673						122	80432	79907						122	75268	75288.7						122	69498	69665.7						122	67728	67711						122	81014
49	123	89637	90741.7					123	96807	96791						123	73856	74831.3						123	71309	71993.7						123	65793	66254						123	66490	67102.7						123	78097
50	124	89037	90184.7					124	91169	92898						124	70206	72009.7						124	69404	70213.3						124	63471	64103.3						124	67090	68672.3						124	73748
51	125	91880	93274.7					125	90718	92371.3						125	71967	73090.7						125	69927	71456.7						125	63046	64474.3						125	72437	72535.3						125	69892
52	126	98907	99951.7					126	95227	97565						126	77099	77789						126	75039	76140						126	66906	68403.3						126	78079	77616.7						126	69698
53	127	109068	109748					127	106750	107085						127	84301	85029.7						127	83454	83933.7						127	75258	75112						127	82334	81951.3						127	71254
54	128	121268	120052					128	119278	118746						128	93689	92725.7						128	93308	92530.3						128	83172	82272.7						128	85441	84554.7						128	74927
55	129	129821	127699					129	130211	128601						129	100187	98944.7						129	100829	99654						129	88388	87583.7						129	85889	84318.7						129	80075
56	130	132008	129336					130	136314	133271						130	102958	100725						130	104825	102273						130	91191	90065.3						130	81626	81259.7						130	84445
57	131	126179	124240					131	133287	130761						131	99029	98062						131	101164	100084						131	90617	88449.7						131	76264	76483						131	86891
58	132	114533	114910					132	122683	122591						132	92199	91422						132	94264	93438						132	83541	83533						132	71559	72467						132	86382
59	133	104018	105719					133	111804	111833						133	83038	83857.7						133	84886	85913						133	76441	76886.7						133	69578	71062.7						133	82995
60	134	98605	100894					134	101012	102631						134	76336	78234.7						134	78589	80219.3						134	70678	71982.7						134	72051	72122.3						134	77779
61	135	100059	101739					135	95076	97732.3						135	75330	76238.3						135	77183	78420						135	68829	70198.7						135	74738	75423						135	73823
62	136	106552	107803					136	97109	98803.3						136	77049	79259.3						136	79488	80877.3						136	71089	71821						136	79480	79417.3						136	70564
63	137	116799	116816					137	104225	106464						137	85399	85072.3						137	85961	86579.3						137	75545	76184						137	84034	83348.7						137	69586
64	138	127097	125869					138	118058	118478						138	92769	93573.3						138	94289	93726						138	81918	82550.7						138	86532	85496.3						138	72758
65	139	133711	130936					139	133151	132778						139	102552	101257						139	100928	99740						139	90189	88341						139	85923	85884.7						139	78208
66	140	131999	130135					140	147126	143671						140	108451	106073						140	104003	101938						140	92916	91915.3						140	85199	83146						140	85688
67	141	124695	122635					141	150737	145318						141	107216	103968						141	100882	98982						141	92641	89484.7						141	78316	77269.3						141	94217
68	142	111210	109375					142	138091	132332						142	96236	92628.7						142	92061	90120						142	82897	80771.7						142	68293	66926.7						142	101436
69	143	92220	94095.7					143	108167	111933						143	74434	77868.3						143	77417	78684						143	66777	68502.7						143	54171	57036.7						143	93960
70	144	78857	84466.7					144	89542	97115.3						144	62935	67973						144	66574	69226						144	55834	59701						144	48646	56432.7						144	67244
71	145	82323	53726.7					145	93637	61059.7						145	66550	43161.7						145	63687	43420.3						145	56492	37442						145	66481	38375.7						145	52655
72	146	0	27441					146	0	31212.3						146	0	22183.3						146	0	21229						146	0	18830.7						146	0	22160.3						146	0
73	147	0	0					147	0	0						147	0	0						147	0	0						147	0	0						147	0	0						147	0
[truncated: 13 more columns]

## Sheet: wtaw
	pos	TTTA						pos	TAAA							pos	AATA							pos	TATT							pos	TTAA							pos	ATTA							pos	TAAT
-73	1	0	0					1	0	0						1	0	0						1	0	0						1	0	0						1	0	0						1	0
-72	2	46831	28866.7					2	63104	38773						2	57633	35888						2	64684	41252.3						2	48592	27738						2	41646	26385.3						2	51807
-71	3	39769	43771.7					3	53215	56812						3	50031	53728						3	59073	59825.3						3	34622	39918						3	37510	40233						3	44340
-70	4	44715	46525.7					4	54117	56933						4	53520	55963						4	55719	59138.3						4	36540	38538.7						4	41543	42616						4	43819
-69	5	55093	54297.3					5	63467	61555						5	64338	63192						5	62623	61665.3						5	44454	43148.3						5	48795	47990.7						5	50197
-68	6	63084	61218.7					6	67081	64825.3						6	71718	69802.3						6	66654	65823.3						6	48451	48029.3						6	53634	52587						6	53807
-67	7	65479	64860					7	63928	64069.3						7	73351	71655						7	68193	67838						7	51183	50076.3						7	55332	54189						7	53420
-66	8	66017	65441.7					8	61199	60595.7						8	69896	70090.3						8	68667	67651						8	50595	49644.7						8	53601	54182.3						8	52874
-65	9	64829	64021.3					9	56660	57039.7						9	67024	66381.7						9	66093	65509						9	47156	48552.7						9	53614	52533.7						9	50530
-64	10	61218	61325.3					10	53260	54399						10	62225	63128.3						10	61767	62743.7						10	47907	47583.7						10	50386	50777						10	48511
-63	11	57929	58686					11	53277	53724						11	60136	60277						11	60371	60525						11	47688	47636						11	48331	48851.3						11	48066
-62	12	56911	56994.3					12	54635	55133						12	58470	59430.7						12	59437	60050						12	47313	47657.7						12	47837	48395.7						12	47911
-61	13	56143	56706.7					13	57487	57925.7						13	59686	60218.7						13	60342	61376.3						13	47972	48002						13	49019	48829						13	48997
-60	14	57066	58072.7					14	61655	61240						14	62500	63605.7						14	64350	64403.7						14	48721	48578.3						14	49631	50736						14	51476
-59	15	61009	60921					15	64578	64121						15	68631	68134.3						15	68519	67944.3						15	49042	49767.3						15	53558	53149.7						15	54365
-58	16	64688	64188.3					16	66130	65716.7						16	73272	71780.3						16	70964	71179.3						16	51539	50932						16	56260	55306						16	54366
-57	17	66868	66677.3					17	66442	65675						17	73438	73058						17	74055	72586.7						17	52215	51723.3						17	56100	56191.7						17	56132
-56	18	68476	67015.7					18	64453	63705.3						18	72464	71232.7						18	72741	71415						18	51416	51292.3						18	56215	55229.3						18	54641
-55	19	65703	64903.7					19	60221	60272.7						19	67796	67406						19	67449	67500.3						19	50246	49791						19	53373	53181.3						19	51306
-54	20	60532	60904					20	56144	56737.3						20	61958	62872.7						20	62311	62440						20	47711	47566.3						20	49956	50354.3						20	48287
-53	21	56477	57258.3					21	53847	54000						21	58864	59185.3						21	57560	58376						21	44742	45733.3						21	47734	47858.7						21	46804
-52	22	54766	55119					22	52009	53454						22	56734	57606.3						22	55257	56218						22	44747	45303.3						22	45886	46599						22	45219
-51	23	54114	54991.3					23	54506	55021						23	57221	58181						23	55837	56356.3						23	46421	46235						23	46177	46818						23	46664
-50	24	56094	56110					24	58548	57992						24	60588	60920.7						24	57975	58331.7						24	47537	48354						24	48391	48252						24	48522
-49	25	58122	57769.3					25	60922	61042						25	64953	64585.3						25	61183	60974.7						25	51104	50637						25	50188	50171						25	51816
-48	26	59092	59601					26	63656	63602						26	68215	67689.7						26	63766	63225.3						26	53270	52336.3						26	51934	51621.3						26	53815
-47	27	61589	60389.7					27	66228	64937.3						27	69901	69791						27	64727	64443.7						27	52635	52821.7						27	52742	52601						27	55694
-46	28	60488	60578.3					28	64928	64874						28	71257	70515.3						28	64838	64076.3						28	52560	52609.7						28	53127	52822.7						28	55155
-45	29	59658	60120.7					29	63466	63100.3						29	70388	70071.3						29	62664	62926.3						29	52634	52032.3						29	52599	52755						29	54298
-44	30	60216	59394					30	60907	60622.7						30	68569	68393						30	61277	61012						30	50903	51452.7						30	52539	52224						30	53738
-43	31	58308	58072.7					31	57495	58020.3						31	66222	66211						31	59095	59702						31	50821	50312.7						31	51534	51376						31	52544
-42	32	55694	56044					32	55659	56024						32	63842	64133.3						32	58734	58909.7						32	49214	48964.3						32	50055	50359.3						32	51717
-41	33	54130	54290					33	54918	54932.7						33	62336	62990.7						33	58900	59542						33	46858	47580						33	49489	49748.3						33	51291
-40	34	53046	54008.7					34	54221	55527						34	62794	63238.3						34	60992	61529.3						34	46668	46922.7						34	49701	49955.7						34	50857
-39	35	54850	56024.3					35	57442	58147						35	64585	65332.7						35	64696	64840.3						35	47242	47833						35	50677	51495.7						35	52559
-38	36	60177	59494.3					36	62778	62139.7						36	68619	68302.3						36	68833	68433.7						36	49589	50020.7						36	54109	53466.3						36	54177
-37	37	63456	62890.7					37	66199	65627.3						37	71703	70125.3						37	71772	70492.3						37	53231	52024.3						37	55613	54637.7						37	56097
-36	38	65039	64177.7					38	67905	66125.3						38	70054	69842.3						38	70872	69615.7						38	53253	52269.3						38	54191	54274.3						38	55646
-35	39	64038	62629.7					39	64272	63350.3						39	67770	66899.7						39	66203	65489.3						39	50324	50666						39	53019	51950.7						39	53694
-34	40	58812	58679					40	57874	58624.7						40	62875	62657.7						40	59393	60077.3						40	48421	47762.7						40	48642	49080.7						40	48888
-33	41	53187	53949.3					41	53728	54142.3						41	57328	58157						41	54636	55281.3						41	44543	45327.3						41	45581	46132						41	45649
-32	42	49849	51079.7					42	50825	51867						42	54268	55237						42	51815	53323.3						42	43018	43614.7						42	44173	44771.3						42	44632
-31	43	50203	50851.7					43	51048	52022						43	54115	54927.3						43	53519	54575						43	43283	44264.7						43	44560	45028.3						43	45560
-30	44	52503	54548					44	54193	54826						44	56399	57026.3						44	58391	58408.3						44	46493	46442.3						44	46352	47054.7						44	47873
-29	45	60938	60833					45	59237	58565						45	60565	61284.7						45	63315	63209.3						45	49551	50377.7						45	50252	50263						45	52560
-28	46	69058	67846					46	62265	62839.3						46	66890	66479						46	67922	67819.7						46	55089	54320.3						46	54185	53917.3						46	56561
-27	47	73542	72688.3					47	67016	66160						47	71982	72050.7						47	72222	71362.3						47	58321	57588.7						47	57315	57201.7						47	59687
-26	48	75465	73523					48	69199	67297.7						48	77280	75626.7						48	73943	72619.7						48	59356	58452						48	60105	59149						48	61883
-25	49	71562	71016.7					49	65678	64952						49	77618	77286.7						49	71694	71641.3						49	57679	56606.7						49	60027	59085						49	61959
-24	50	66023	65951.3					50	59979	59275						50	76962	76018.3						50	69287	69344.3						50	52785	52301						50	57123	57511						50	60782
-23	51	60269	60122.7					51	52168	52642.7						51	73475	72201						51	67052	66974.7						51	46439	47253.7						51	55383	54834.3						51	57371
-22	52	54076	54617					52	45781	47267.3						52	66166	65952						52	64585	65190.3						52	42537	43253						52	51997	52298						52	51764
-21	53	49506	50691					53	43853	45126						53	58215	58809						53	63934	63841.7						53	40783	41373						53	49514	49740.3						53	47735
-20	54	48491	49060.3					54	45744	46354.7						54	52046	53792.7						54	63006	63557.7						54	40799	41251.7						54	47710	47878.3						54	46136
-19	55	49184	49915.3					55	49467	50575.3						55	51117	51915.3						55	63733	64171						55	42173	42986.3						55	46411	47559.3						55	45763
-18	56	52071	52277					56	56515	56740.7						56	52583	53533.7						56	65774	66042						56	45987	46064						56	48557	49053.3						56	46782
-17	57	55576	55382.7					57	64240	63410.7						57	56901	57424.3						57	68619	68672						57	50032	49622.3						57	52192	51442.7						57	50710
-16	58	58501	57874.3					58	69477	67685						58	62789	62460						58	71623	70496.7						58	52848	52048						58	53579	53827.7						58	53659
-15	59	59546	59126					59	69338	68604.7						59	67690	66345						59	71248	69864.3						59	53264	52412.3						59	55712	55205.7						59	54904
-14	60	59331	58240.3					60	66999	65532.3						60	68556	67585						60	66722	66252.7						60	51125	51582						60	56326	55243						60	55278
-13	61	55844	55581					61	60260	61316.3						61	66509	66011						61	60788	61516.7						61	50357	49741						61	53691	53443.3						61	52402
-12	62	51568	52045.3					62	56690	56840.3						62	62968	62834						62	57040	57935.7						62	47741	47757						62	50313	50788.7						62	50383
-11	63	48724	48880.3					63	53571	53230.7						63	59025	59622.3						63	55979	56091.7						63	45173	45540						63	48362	48931						63	50169
-10	64	46349	47510.7					64	49431	49915						64	56874	56925.3						64	55256	55594						64	43706	43574						64	48118	47859.3						64	47877
-9	65	47459	47582.7					65	46743	47425.3						65	54877	54636						65	55547	55622.3						65	41843	42113.7						65	47098	47376						65	45694
-8	66	48940	48485					66	46102	45953.3						66	52157	52464.7						66	56064	55966.3						66	40792	41328.3						66	46912	46695						66	44340
-7	67	49056	49120.3					67	45015	46123						67	50360	50347.7						67	56288	56885.3						67	41350	41155						67	46075	45901.3						67	43917
-6	68	49365	49742.7					68	47252	47365.3						68	48526	49123.3						68	58304	57561						68	41323	41294.7						68	44717	45603.3						68	44260
-5	69	50807	50476.3					69	49829	48548						69	48484	48926.7						69	58091	57504.3						69	41211	41722.7						69	46018	45433.3						69	44643
-4	70	51257	50525					70	48563	48160						70	49770	48989.7						70	56118	55581.7						70	42634	42034						70	45565	45271.3						70	44269
-3	71	49511	49423					71	46088	46524.3						71	48715	49161						71	52536	52820.3						71	42257	41978.7						71	44231	44285.3						71	43374
-2	72	47501	47528.7					72	44922	45159						72	48998	48943.7						72	49807	50345.7						72	41045	41462.3						72	43060	43178.7						72	43039
-1	73	45574	45847.3					73	44467	44987.7						73	49118	48936.7						73	48694	49206.3						73	41085	41071.7						73	42245	42405						73	41910
0	74	44467	44987.7					74	45574	45847.3						74	48694	49206.3						74	49118	48936.7						74	41085	41071.7						74	41910	42398						74	42245
1	75	44922	45159					75	47501	47528.7						75	49807	50345.7						75	48998	48943.7						75	41045	41462.3						75	43039	42774.3						75	43060
2	76	46088	46524.3					76	49511	49423						76	52536	52820.3						76	48715	49161						76	42257	41978.7						76	43374	43560.7						76	44231
3	77	48563	48160					77	51257	50525						77	56118	55581.7						77	49770	48989.7						77	42634	42034						77	44269	44095.3						77	45565
4	78	49829	48548					78	50807	50476.3						78	58091	57504.3						78	48484	48926.7						78	41211	41722.7						78	44643	44390.7						78	46018
5	79	47252	47365.3					79	49365	49742.7						79	58304	57561						79	48526	49123.3						79	41323	41294.7						79	44260	44273.3						79	44717
6	80	45015	46123					80	49056	49120.3						80	56288	56885.3						80	50360	50347.7						80	41350	41155						80	43917	44172.3						80	46075
7	81	46102	45953.3					81	48940	48485						81	56064	55966.3						81	52157	52464.7						81	40792	41328.3						81	44340	44650.3						81	46912
8	82	46743	47425.3					82	47459	47582.7						82	55547	55622.3						82	54877	54636						82	41843	42113.7						82	45694	45970.3						82	47098
9	83	49431	49915					83	46349	47510.7						83	55256	55594						83	56874	56925.3						83	43706	43574						83	47877	47913.3						83	48118
10	84	53571	53230.7					84	48724	48880.3						84	55979	56091.7						84	59025	59622.3						84	45173	45540						84	50169	49476.3						84	48362
11	85	56690	56840.3					85	51568	52045.3						85	57040	57935.7						85	62968	62834						85	47741	47757						85	50383	50984.7						85	50313
12	86	60260	61316.3					86	55844	55581						86	60788	61516.7						86	66509	66011						86	50357	49741						86	52402	52687.7						86	53691
13	87	66999	65532.3					87	59331	58240.3						87	66722	66252.7						87	68556	67585						87	51125	51582						87	55278	54194.7						87	56326
14	88	69338	68604.7					88	59546	59126						88	71248	69864.3						88	67690	66345						88	53264	52412.3						88	54904	54613.7						88	55712
15	89	69477	67685					89	58501	57874.3						89	71623	70496.7						89	62789	62460						89	52848	52048						89	53659	53091						89	53579
16	90	64240	63410.7					90	55576	55382.7						90	68619	68672						90	56901	57424.3						90	50032	49622.3						90	50710	50383.7						90	52192
17	91	56515	56740.7					91	52071	52277						91	65774	66042						91	52583	53533.7						91	45987	46064						91	46782	47751.7						91	48557
18	92	49467	50575.3					92	49184	49915.3						92	63733	64171						92	51117	51915.3						92	42173	42986.3						92	45763	46227						92	46411
19	93	45744	46354.7					93	48491	49060.3						93	63006	63557.7						93	52046	53792.7						93	40799	41251.7						93	46136	46544.7						93	47710
20	94	43853	45126					94	49506	50691						94	63934	63841.7						94	58215	58809						94	40783	41373						94	47735	48545						94	49514
21	95	45781	47267.3					95	54076	54617						95	64585	65190.3						95	66166	65952						95	42537	43253						95	51764	52290						95	51997
22	96	52168	52642.7					96	60269	60122.7						96	67052	66974.7						96	73475	72201						96	46439	47253.7						96	57371	56639						96	55383
23	97	59979	59275					97	66023	65951.3						97	69287	69344.3						97	76962	76018.3						97	52785	52301						97	60782	60037.3						97	57123
24	98	65678	64952					98	71562	71016.7						98	71694	71641.3						98	77618	77286.7						98	57679	56606.7						98	61959	61541.3						98	60027
25	99	69199	67297.7					99	75465	73523						99	73943	72619.7						99	77280	75626.7						99	59356	58452						99	61883	61176.3						99	60105
26	100	67016	66160					100	73542	72688.3						100	72222	71362.3						100	71982	72050.7						100	58321	57588.7						100	59687	59377						100	57315
27	101	62265	62839.3					101	69058	67846						101	67922	67819.7						101	66890	66479						101	55089	54320.3						101	56561	56269.3						101	54185
28	102	59237	58565					102	60938	60833						102	63315	63209.3						102	60565	61284.7						102	49551	50377.7						102	52560	52331.3						102	50252
29	103	54193	54826					103	52503	54548						103	58391	58408.3						103	56399	57026.3						103	46493	46442.3						103	47873	48664.3						103	46352
30	104	51048	52022					104	50203	50851.7						104	53519	54575						104	54115	54927.3						104	43283	44264.7						104	45560	46021.7						104	44560
31	105	50825	51867					105	49849	51079.7						105	51815	53323.3						105	54268	55237						105	43018	43614.7						105	44632	45280.3						105	44173
32	106	53728	54142.3					106	53187	53949.3						106	54636	55281.3						106	57328	58157						106	44543	45327.3						106	45649	46389.7						106	45581
33	107	57874	58624.7					107	58812	58679						107	59393	60077.3						107	62875	62657.7						107	48421	47762.7						107	48888	49410.3						107	48642
34	108	64272	63350.3					108	64038	62629.7						108	66203	65489.3						108	67770	66899.7						108	50324	50666						108	53694	52742.7						108	53019
35	109	67905	66125.3					109	65039	64177.7						109	70872	69615.7						109	70054	69842.3						109	53253	52269.3						109	55646	55145.7						109	54191
36	110	66199	65627.3					110	63456	62890.7						110	71772	70492.3						110	71703	70125.3						110	53231	52024.3						110	56097	55306.7						110	55613
37	111	62778	62139.7					111	60177	59494.3						111	68833	68433.7						111	68619	68302.3						111	49589	50020.7						111	54177	54277.7						111	54109
38	112	57442	58147					112	54850	56024.3						112	64696	64840.3						112	64585	65332.7						112	47242	47833						112	52559	52531						112	50677
39	113	54221	55527					113	53046	54008.7						113	60992	61529.3						113	62794	63238.3						113	46668	46922.7						113	50857	51569						113	49701
40	114	54918	54932.7					114	54130	54290						114	58900	59542						114	62336	62990.7						114	46858	47580						114	51291	51288.3						114	49489
41	115	55659	56024					115	55694	56044						115	58734	58909.7						115	63842	64133.3						115	49214	48964.3						115	51717	51850.7						115	50055
42	116	57495	58020.3					116	58308	58072.7						116	59095	59702						116	66222	66211						116	50821	50312.7						116	52544	52666.3						116	51534
43	117	60907	60622.7					117	60216	59394						117	61277	61012						117	68569	68393						117	50903	51452.7						117	53738	53526.7						117	52539
44	118	63466	63100.3					118	59658	60120.7						118	62664	62926.3						118	70388	70071.3						118	52634	52032.3						118	54298	54397						118	52599
45	119	64928	64874					119	60488	60578.3						119	64838	64076.3						119	71257	70515.3						119	52560	52609.7						119	55155	55049						119	53127
46	120	66228	64937.3					120	61589	60389.7						120	64727	64443.7						120	69901	69791						120	52635	52821.7						120	55694	54888						120	52742
47	121	63656	63602					121	59092	59601						121	63766	63225.3						121	68215	67689.7						121	53270	52336.3						121	53815	53775						121	51934
48	122	60922	61042					122	58122	57769.3						122	61183	60974.7						122	64953	64585.3						122	51104	50637						122	51816	51384.3						122	50188
49	123	58548	57992					123	56094	56110						123	57975	58331.7						123	60588	60920.7						123	47537	48354						123	48522	49000.7						123	48391
50	124	54506	55021					124	54114	54991.3						124	55837	56356.3						124	57221	58181						124	46421	46235						124	46664	46801.7						124	46177
51	125	52009	53454					125	54766	55119						125	55257	56218						125	56734	57606.3						125	44747	45303.3						125	45219	46229						125	45886
52	126	53847	54000					126	56477	57258.3						126	57560	58376						126	58864	59185.3						126	44742	45733.3						126	46804	46770						126	47734
53	127	56144	56737.3					127	60532	60904						127	62311	62440						127	61958	62872.7						127	47711	47566.3						127	48287	48799						127	49956
54	128	60221	60272.7					128	65703	64903.7						128	67449	67500.3						128	67796	67406						128	50246	49791						128	51306	51411.3						128	53373
55	129	64453	63705.3					129	68476	67015.7						129	72741	71415						129	72464	71232.7						129	51416	51292.3						129	54641	54026.3						129	56215
56	130	66442	65675					130	66868	66677.3						130	74055	72586.7						130	73438	73058						130	52215	51723.3						130	56132	55046.3						130	56100
57	131	66130	65716.7					131	64688	64188.3						131	70964	71179.3						131	73272	71780.3						131	51539	50932						131	54366	54954.3						131	56260
58	132	64578	64121					132	61009	60921						132	68519	67944.3						132	68631	68134.3						132	49042	49767.3						132	54365	53402.3						132	53558
59	133	61655	61240					133	57066	58072.7						133	64350	64403.7						133	62500	63605.7						133	48721	48578.3						133	51476	51612.7						133	49631
60	134	57487	57925.7					134	56143	56706.7						134	60342	61376.3						134	59686	60218.7						134	47972	48002						134	48997	49461.3						134	49019
61	135	54635	55133					135	56911	56994.3						135	59437	60050						135	58470	59430.7						135	47313	47657.7						135	47911	48324.7						135	47837
62	136	53277	53724					136	57929	58686						136	60371	60525						136	60136	60277						136	47688	47636						136	48066	48162.7						136	48331
63	137	53260	54399					137	61218	61325.3						137	61767	62743.7						137	62225	63128.3						137	47907	47583.7						137	48511	49035.7						137	50386
64	138	56660	57039.7					138	64829	64021.3						138	66093	65509						138	67024	66381.7						138	47156	48552.7						138	50530	50638.3						138	53614
65	139	61199	60595.7					139	66017	65441.7						139	68667	67651						139	69896	70090.3						139	50595	49644.7						139	52874	52274.7						139	53601
66	140	63928	64069.3					140	65479	64860						140	68193	67838						140	73351	71655						140	51183	50076.3						140	53420	53367						140	55332
67	141	67081	64825.3					141	63084	61218.7						141	66654	65823.3						141	71718	69802.3						141	48451	48029.3						141	53807	52474.7						141	53634
68	142	63467	61555					142	55093	54297.3						142	62623	61665.3						142	64338	63192						142	44454	43148.3						142	50197	49274.3						142	48795
69	143	54117	56933					143	44715	46525.7						143	55719	59138.3						143	53520	55963						143	36540	38538.7						143	43819	46118.7						143	41543
70	144	53215	56812					144	39769	43771.7						144	59073	59825.3						144	50031	53728						144	34622	39918						144	44340	46655.3						144	37510
71	145	63104	38773					145	46831	28866.7						145	64684	41252.3						145	57633	35888						145	48592	27738						145	51807	32049						145	41646
72	146	0	21034.7					146	0	15610.3						146	0	21561.3						146	0	19211						146	0	16197.3						146	0	17269						146	0
73	147	0	0					147	0	0						147	0	0						147	0	0						147	0	0						147	0	0						147	0
[truncated: 13 more columns]

## Sheet: ytar
	pos	TTTA						pos	TAAA							pos	CTAA							pos	TTAG							pos	TTAA							pos	ATTA							pos	TAAT
-73	1	0	0					1	0	0						1	0	0						1	0	0						1	0	0						1	0	0						1	0
-72	2	46831	28866.7					2	63104	38773						2	26427	17742						2	44672	22911.3						2	48592	27738						2	41646	26385.3						2	51807
-71	3	39769	43771.7					3	53215	56812						3	26799	28966						3	24062	30542.7						3	34622	39918						3	37510	40233						3	44340
-70	4	44715	46525.7					4	54117	56933						4	33672	32030						4	22894	24498.7						4	36540	38538.7						4	41543	42616						4	43819
-69	5	55093	54297.3					5	63467	61555						5	35619	34363.7						5	26540	26720.3						5	44454	43148.3						5	48795	47990.7						5	50197
-68	6	63084	61218.7					6	67081	64825.3						6	33800	33956.7						6	30727	30432						6	48451	48029.3						6	53634	52587						6	53807
-67	7	65479	64860					7	63928	64069.3						7	32451	32286						7	34029	32905						7	51183	50076.3						7	55332	54189						7	53420
-66	8	66017	65441.7					8	61199	60595.7						8	30607	30996.7						8	33959	34074						8	50595	49644.7						8	53601	54182.3						8	52874
-65	9	64829	64021.3					9	56660	57039.7						9	29932	30270						9	34234	34248.3						9	47156	48552.7						9	53614	52533.7						9	50530
-64	10	61218	61325.3					10	53260	54399						10	30271	30582.7						10	34552	33946						10	47907	47583.7						10	50386	50777						10	48511
-63	11	57929	58686					11	53277	53724						11	31545	31514.3						11	33052	32902.3						11	47688	47636						11	48331	48851.3						11	48066
-62	12	56911	56994.3					12	54635	55133						12	32727	33037.7						12	31103	31689						12	47313	47657.7						12	47837	48395.7						12	47911
-61	13	56143	56706.7					13	57487	57925.7						13	34841	34427.7						13	30912	30988.7						13	47972	48002						13	49019	48829						13	48997
-60	14	57066	58072.7					14	61655	61240						14	35715	35414.7						14	30951	30833.3						14	48721	48578.3						14	49631	50736						14	51476
-59	15	61009	60921					15	64578	64121						15	35688	36068						15	30637	31198.3						15	49042	49767.3						15	53558	53149.7						15	54365
-58	16	64688	64188.3					16	66130	65716.7						16	36801	36136						16	32007	32111.3						16	51539	50932						16	56260	55306						16	54366
-57	17	66868	66677.3					17	66442	65675						17	35919	35556						17	33690	33655.3						17	52215	51723.3						17	56100	56191.7						17	56132
-56	18	68476	67015.7					18	64453	63705.3						18	33948	33991.3						18	35269	34975						18	51416	51292.3						18	56215	55229.3						18	54641
-55	19	65703	64903.7					19	60221	60272.7						19	32107	32961						19	35966	35599.3						19	50246	49791						19	53373	53181.3						19	51306
-54	20	60532	60904					20	56144	56737.3						20	32828	32275.3						20	35563	35285.7						20	47711	47566.3						20	49956	50354.3						20	48287
-53	21	56477	57258.3					21	53847	54000						21	31891	32603						21	34328	34407.7						21	44742	45733.3						21	47734	47858.7						21	46804
-52	22	54766	55119					22	52009	53454						22	33090	33355.7						22	33332	33041.7						22	44747	45303.3						22	45886	46599						22	45219
-51	23	54114	54991.3					23	54506	55021						23	35086	34727.3						23	31465	32344						23	46421	46235						23	46177	46818						23	46664
-50	24	56094	56110					24	58548	57992						24	36006	36197.3						24	32235	32679						24	47537	48354						24	48391	48252						24	48522
-49	25	58122	57769.3					25	60922	61042						25	37500	37212						25	34337	33960.3						25	51104	50637						25	50188	50171						25	51816
-48	26	59092	59601					26	63656	63602						26	38130	37901						26	35309	35053.3						26	53270	52336.3						26	51934	51621.3						26	53815
-47	27	61589	60389.7					27	66228	64937.3						27	38073	37584.7						27	35514	36145.3						27	52635	52821.7						27	52742	52601						27	55694
-46	28	60488	60578.3					28	64928	64874						28	36551	37056.7						28	37613	36327.7						28	52560	52609.7						28	53127	52822.7						28	55155
-45	29	59658	60120.7					29	63466	63100.3						29	36546	35848.7						29	35856	36548.7						29	52634	52032.3						29	52599	52755						29	54298
-44	30	60216	59394					30	60907	60622.7						30	34449	34796						30	36177	36326.7						30	50903	51452.7						30	52539	52224						30	53738
-43	31	58308	58072.7					31	57495	58020.3						31	33393	33431						31	36947	36514.3						31	50821	50312.7						31	51534	51376						31	52544
-42	32	55694	56044					32	55659	56024						32	32451	32347.3						32	36419	35990.7						32	49214	48964.3						32	50055	50359.3						32	51717
-41	33	54130	54290					33	54918	54932.7						33	31198	32223.3						33	34606	35108						33	46858	47580						33	49489	49748.3						33	51291
-40	34	53046	54008.7					34	54221	55527						34	33021	33306.7						34	34299	34444.3						34	46668	46922.7						34	49701	49955.7						34	50857
-39	35	54850	56024.3					35	57442	58147						35	35701	35442.7						35	34428	34764.7						35	47242	47833						35	50677	51495.7						35	52559
-38	36	60177	59494.3					36	62778	62139.7						36	37606	37390.3						36	35567	36364.3						36	49589	50020.7						36	54109	53466.3						36	54177
-37	37	63456	62890.7					37	66199	65627.3						37	38864	38272						37	39098	38455						37	53231	52024.3						37	55613	54637.7						37	56097
-36	38	65039	64177.7					38	67905	66125.3						38	38346	37452.7						38	40700	40178.3						38	53253	52269.3						38	54191	54274.3						38	55646
-35	39	64038	62629.7					39	64272	63350.3						39	35148	35532.3						39	40737	40575.3						39	50324	50666						39	53019	51950.7						39	53694
-34	40	58812	58679					40	57874	58624.7						40	33103	33459						40	40289	38832.7						40	48421	47762.7						40	48642	49080.7						40	48888
-33	41	53187	53949.3					41	53728	54142.3						41	32126	32741.3						41	35472	36156.3						41	44543	45327.3						41	45581	46132						41	45649
-32	42	49849	51079.7					42	50825	51867						42	32995	33224.3						42	32708	33183						42	43018	43614.7						42	44173	44771.3						42	44632
-31	43	50203	50851.7					43	51048	52022						43	34552	35260.7						43	31369	31930.7						43	43283	44264.7						43	44560	45028.3						43	45560
-30	44	52503	54548					44	54193	54826						44	38235	37897.3						44	31715	32132						44	46493	46442.3						44	46352	47054.7						44	47873
-29	45	60938	60833					45	59237	58565						45	40905	41283						45	33312	33987						45	49551	50377.7						45	50252	50263						45	52560
-28	46	69058	67846					46	62265	62839.3						46	44709	44298						46	36934	36500.7						46	55089	54320.3						46	54185	53917.3						46	56561
-27	47	73542	72688.3					47	67016	66160						47	47280	46069						47	39256	39136.7						47	58321	57588.7						47	57315	57201.7						47	59687
-26	48	75465	73523					48	69199	67297.7						48	46218	45511.7						48	41220	41028.3						48	59356	58452						48	60105	59149						48	61883
-25	49	71562	71016.7					49	65678	64952						49	43037	42547.7						49	42609	41547						49	57679	56606.7						49	60027	59085						49	61959
-24	50	66023	65951.3					50	59979	59275						50	38388	38224.7						50	40812	40850.3						50	52785	52301						50	57123	57511						50	60782
-23	51	60269	60122.7					51	52168	52642.7						51	33249	34269.7						51	39130	39215.3						51	46439	47253.7						51	55383	54834.3						51	57371
-22	52	54076	54617					52	45781	47267.3						52	31172	31886.3						52	37704	37388.7						52	42537	43253						52	51997	52298						52	51764
-21	53	49506	50691					53	43853	45126						53	31238	31277.3						53	35332	35654.7						53	40783	41373						53	49514	49740.3						53	47735
-20	54	48491	49060.3					54	45744	46354.7						54	31422	32271.3						54	33928	34402.7						54	40799	41251.7						54	47710	47878.3						54	46136
-19	55	49184	49915.3					55	49467	50575.3						55	34154	34443						55	33948	33663						55	42173	42986.3						55	46411	47559.3						55	45763
-18	56	52071	52277					56	56515	56740.7						56	37753	37105.7						56	33113	34018.3						56	45987	46064						56	48557	49053.3						56	46782
-17	57	55576	55382.7					57	64240	63410.7						57	39410	39190.7						57	34994	35084						57	50032	49622.3						57	52192	51442.7						57	50710
-16	58	58501	57874.3					58	69477	67685						58	40409	39720						58	37145	36763.3						58	52848	52048						58	53579	53827.7						58	53659
-15	59	59546	59126					59	69338	68604.7						59	39341	38514.7						59	38151	37828.3						59	53264	52412.3						59	55712	55205.7						59	54904
-14	60	59331	58240.3					60	66999	65532.3						60	35794	36162.7						60	38189	38475.7						60	51125	51582						60	56326	55243						60	55278
-13	61	55844	55581					61	60260	61316.3						61	33353	33985						61	39087	37958.3						61	50357	49741						61	53691	53443.3						61	52402
-12	62	51568	52045.3					62	56690	56840.3						62	32808	32230						62	36599	36601.3						62	47741	47757						62	50313	50788.7						62	50383
-11	63	48724	48880.3					63	53571	53230.7						63	30529	30805						63	34118	35238.7						63	45173	45540						63	48362	48931						63	50169
-10	64	46349	47510.7					64	49431	49915						64	29078	29814.3						64	34999	34807.7						64	43706	43574						64	48118	47859.3						64	47877
-9	65	47459	47582.7					65	46743	47425.3						65	29836	29670.3						65	35306	35510.7						65	41843	42113.7						65	47098	47376						65	45694
-8	66	48940	48485					66	46102	45953.3						66	30097	31018.3						66	36227	36116.7						66	40792	41328.3						66	46912	46695						66	44340
-7	67	49056	49120.3					67	45015	46123						67	33122	33161						67	36817	36798.7						67	41350	41155						67	46075	45901.3						67	43917
-6	68	49365	49742.7					68	47252	47365.3						68	36264	35276.3						68	37352	37301.3						68	41323	41294.7						68	44717	45603.3						68	44260
-5	69	50807	50476.3					69	49829	48548						69	36443	35742						69	37735	37693.7						69	41211	41722.7						69	46018	45433.3						69	44643
-4	70	51257	50525					70	48563	48160						70	34519	34817						70	37994	37563						70	42634	42034						70	45565	45271.3						70	44269
-3	71	49511	49423					71	46088	46524.3						71	33489	33590						71	36960	36490.7						71	42257	41978.7						71	44231	44285.3						71	43374
-2	72	47501	47528.7					72	44922	45159						72	32762	32821.3						72	34518	35043						72	41045	41462.3						72	43060	43178.7						72	43039
-1	73	45574	45847.3					73	44467	44987.7						73	32213	32875.3						73	33651	33460.7						73	41085	41071.7						73	42245	42405						73	41910
0	74	44467	44987.7					74	45574	45847.3						74	33651	33460.7						74	32213	32875.3						74	41085	41071.7						74	41910	42398						74	42245
1	75	44922	45159					75	47501	47528.7						75	34518	35043						75	32762	32821.3						75	41045	41462.3						75	43039	42774.3						75	43060
2	76	46088	46524.3					76	49511	49423						76	36960	36490.7						76	33489	33590						76	42257	41978.7						76	43374	43560.7						76	44231
3	77	48563	48160					77	51257	50525						77	37994	37563						77	34519	34817						77	42634	42034						77	44269	44095.3						77	45565
4	78	49829	48548					78	50807	50476.3						78	37735	37693.7						78	36443	35742						78	41211	41722.7						78	44643	44390.7						78	46018
5	79	47252	47365.3					79	49365	49742.7						79	37352	37301.3						79	36264	35276.3						79	41323	41294.7						79	44260	44273.3						79	44717
6	80	45015	46123					80	49056	49120.3						80	36817	36798.7						80	33122	33161						80	41350	41155						80	43917	44172.3						80	46075
7	81	46102	45953.3					81	48940	48485						81	36227	36116.7						81	30097	31018.3						81	40792	41328.3						81	44340	44650.3						81	46912
8	82	46743	47425.3					82	47459	47582.7						82	35306	35510.7						82	29836	29670.3						82	41843	42113.7						82	45694	45970.3						82	47098
9	83	49431	49915					83	46349	47510.7						83	34999	34807.7						83	29078	29814.3						83	43706	43574						83	47877	47913.3						83	48118
10	84	53571	53230.7					84	48724	48880.3						84	34118	35238.7						84	30529	30805						84	45173	45540						84	50169	49476.3						84	48362
11	85	56690	56840.3					85	51568	52045.3						85	36599	36601.3						85	32808	32230						85	47741	47757						85	50383	50984.7						85	50313
12	86	60260	61316.3					86	55844	55581						86	39087	37958.3						86	33353	33985						86	50357	49741						86	52402	52687.7						86	53691
13	87	66999	65532.3					87	59331	58240.3						87	38189	38475.7						87	35794	36162.7						87	51125	51582						87	55278	54194.7						87	56326
14	88	69338	68604.7					88	59546	59126						88	38151	37828.3						88	39341	38514.7						88	53264	52412.3						88	54904	54613.7						88	55712
15	89	69477	67685					89	58501	57874.3						89	37145	36763.3						89	40409	39720						89	52848	52048						89	53659	53091						89	53579
16	90	64240	63410.7					90	55576	55382.7						90	34994	35084						90	39410	39190.7						90	50032	49622.3						90	50710	50383.7						90	52192
17	91	56515	56740.7					91	52071	52277						91	33113	34018.3						91	37753	37105.7						91	45987	46064						91	46782	47751.7						91	48557
18	92	49467	50575.3					92	49184	49915.3						92	33948	33663						92	34154	34443						92	42173	42986.3						92	45763	46227						92	46411
19	93	45744	46354.7					93	48491	49060.3						93	33928	34402.7						93	31422	32271.3						93	40799	41251.7						93	46136	46544.7						93	47710
20	94	43853	45126					94	49506	50691						94	35332	35654.7						94	31238	31277.3						94	40783	41373						94	47735	48545						94	49514
21	95	45781	47267.3					95	54076	54617						95	37704	37388.7						95	31172	31886.3						95	42537	43253						95	51764	52290						95	51997
22	96	52168	52642.7					96	60269	60122.7						96	39130	39215.3						96	33249	34269.7						96	46439	47253.7						96	57371	56639						96	55383
23	97	59979	59275					97	66023	65951.3						97	40812	40850.3						97	38388	38224.7						97	52785	52301						97	60782	60037.3						97	57123
24	98	65678	64952					98	71562	71016.7						98	42609	41547						98	43037	42547.7						98	57679	56606.7						98	61959	61541.3						98	60027
25	99	69199	67297.7					99	75465	73523						99	41220	41028.3						99	46218	45511.7						99	59356	58452						99	61883	61176.3						99	60105
26	100	67016	66160					100	73542	72688.3						100	39256	39136.7						100	47280	46069						100	58321	57588.7						100	59687	59377						100	57315
27	101	62265	62839.3					101	69058	67846						101	36934	36500.7						101	44709	44298						101	55089	54320.3						101	56561	56269.3						101	54185
28	102	59237	58565					102	60938	60833						102	33312	33987						102	40905	41283						102	49551	50377.7						102	52560	52331.3						102	50252
29	103	54193	54826					103	52503	54548						103	31715	32132						103	38235	37897.3						103	46493	46442.3						103	47873	48664.3						103	46352
30	104	51048	52022					104	50203	50851.7						104	31369	31930.7						104	34552	35260.7						104	43283	44264.7						104	45560	46021.7						104	44560
31	105	50825	51867					105	49849	51079.7						105	32708	33183						105	32995	33224.3						105	43018	43614.7						105	44632	45280.3						105	44173
32	106	53728	54142.3					106	53187	53949.3						106	35472	36156.3						106	32126	32741.3						106	44543	45327.3						106	45649	46389.7						106	45581
33	107	57874	58624.7					107	58812	58679						107	40289	38832.7						107	33103	33459						107	48421	47762.7						107	48888	49410.3						107	48642
34	108	64272	63350.3					108	64038	62629.7						108	40737	40575.3						108	35148	35532.3						108	50324	50666						108	53694	52742.7						108	53019
35	109	67905	66125.3					109	65039	64177.7						109	40700	40178.3						109	38346	37452.7						109	53253	52269.3						109	55646	55145.7						109	54191
36	110	66199	65627.3					110	63456	62890.7						110	39098	38455						110	38864	38272						110	53231	52024.3						110	56097	55306.7						110	55613
37	111	62778	62139.7					111	60177	59494.3						111	35567	36364.3						111	37606	37390.3						111	49589	50020.7						111	54177	54277.7						111	54109
38	112	57442	58147					112	54850	56024.3						112	34428	34764.7						112	35701	35442.7						112	47242	47833						112	52559	52531						112	50677
39	113	54221	55527					113	53046	54008.7						113	34299	34444.3						113	33021	33306.7						113	46668	46922.7						113	50857	51569						113	49701
40	114	54918	54932.7					114	54130	54290						114	34606	35108						114	31198	32223.3						114	46858	47580						114	51291	51288.3						114	49489
41	115	55659	56024					115	55694	56044						115	36419	35990.7						115	32451	32347.3						115	49214	48964.3						115	51717	51850.7						115	50055
42	116	57495	58020.3					116	58308	58072.7						116	36947	36514.3						116	33393	33431						116	50821	50312.7						116	52544	52666.3						116	51534
43	117	60907	60622.7					117	60216	59394						117	36177	36326.7						117	34449	34796						117	50903	51452.7						117	53738	53526.7						117	52539
44	118	63466	63100.3					118	59658	60120.7						118	35856	36548.7						118	36546	35848.7						118	52634	52032.3						118	54298	54397						118	52599
45	119	64928	64874					119	60488	60578.3						119	37613	36327.7						119	36551	37056.7						119	52560	52609.7						119	55155	55049						119	53127
46	120	66228	64937.3					120	61589	60389.7						120	35514	36145.3						120	38073	37584.7						120	52635	52821.7						120	55694	54888						120	52742
47	121	63656	63602					121	59092	59601						121	35309	35053.3						121	38130	37901						121	53270	52336.3						121	53815	53775						121	51934
48	122	60922	61042					122	58122	57769.3						122	34337	33960.3						122	37500	37212						122	51104	50637						122	51816	51384.3						122	50188
49	123	58548	57992					123	56094	56110						123	32235	32679						123	36006	36197.3						123	47537	48354						123	48522	49000.7						123	48391
50	124	54506	55021					124	54114	54991.3						124	31465	32344						124	35086	34727.3						124	46421	46235						124	46664	46801.7						124	46177
51	125	52009	53454					125	54766	55119						125	33332	33041.7						125	33090	33355.7						125	44747	45303.3						125	45219	46229						125	45886
52	126	53847	54000					126	56477	57258.3						126	34328	34407.7						126	31891	32603						126	44742	45733.3						126	46804	46770						126	47734
53	127	56144	56737.3					127	60532	60904						127	35563	35285.7						127	32828	32275.3						127	47711	47566.3						127	48287	48799						127	49956
54	128	60221	60272.7					128	65703	64903.7						128	35966	35599.3						128	32107	32961						128	50246	49791						128	51306	51411.3						128	53373
55	129	64453	63705.3					129	68476	67015.7						129	35269	34975						129	33948	33991.3						129	51416	51292.3						129	54641	54026.3						129	56215
56	130	66442	65675					130	66868	66677.3						130	33690	33655.3						130	35919	35556						130	52215	51723.3						130	56132	55046.3						130	56100
57	131	66130	65716.7					131	64688	64188.3						131	32007	32111.3						131	36801	36136						131	51539	50932						131	54366	54954.3						131	56260
58	132	64578	64121					132	61009	60921						132	30637	31198.3						132	35688	36068						132	49042	49767.3						132	54365	53402.3						132	53558
59	133	61655	61240					133	57066	58072.7						133	30951	30833.3						133	35715	35414.7						133	48721	48578.3						133	51476	51612.7						133	49631
60	134	57487	57925.7					134	56143	56706.7						134	30912	30988.7						134	34841	34427.7						134	47972	48002						134	48997	49461.3						134	49019
61	135	54635	55133					135	56911	56994.3						135	31103	31689						135	32727	33037.7						135	47313	47657.7						135	47911	48324.7						135	47837
62	136	53277	53724					136	57929	58686						136	33052	32902.3						136	31545	31514.3						136	47688	47636						136	48066	48162.7						136	48331
63	137	53260	54399					137	61218	61325.3						137	34552	33946						137	30271	30582.7						137	47907	47583.7						137	48511	49035.7						137	50386
64	138	56660	57039.7					138	64829	64021.3						138	34234	34248.3						138	29932	30270						138	47156	48552.7						138	50530	50638.3						138	53614
65	139	61199	60595.7					139	66017	65441.7						139	33959	34074						139	30607	30996.7						139	50595	49644.7						139	52874	52274.7						139	53601
66	140	63928	64069.3					140	65479	64860						140	34029	32905						140	32451	32286						140	51183	50076.3						140	53420	53367						140	55332
67	141	67081	64825.3					141	63084	61218.7						141	30727	30432						141	33800	33956.7						141	48451	48029.3						141	53807	52474.7						141	53634
68	142	63467	61555					142	55093	54297.3						142	26540	26720.3						142	35619	34363.7						142	44454	43148.3						142	50197	49274.3						142	48795
69	143	54117	56933					143	44715	46525.7						143	22894	24498.7						143	33672	32030						143	36540	38538.7						143	43819	46118.7						143	41543
70	144	53215	56812					144	39769	43771.7						144	24062	30542.7						144	26799	28966						144	34622	39918						144	44340	46655.3						144	37510
71	145	63104	38773					145	46831	28866.7						145	44672	22911.3						145	26427	17742						145	48592	27738						145	51807	32049						145	41646
72	146	0	21034.7					146	0	15610.3						146	0	14890.7						146	0	8809						146	0	16197.3						146	0	17269						146	0
73	147	0	0					147	0	0						147	0	0						147	0	0						147	0	0						147	0	0						147	0
[truncated: 10 more columns]

## Sheet: ycag+ctgr
	pos	CAGG						pos	CCTG							pos	CCAG							pos	CTGG							pos	CAGA							pos	TCTG							pos	CTGA
-73	1	0	0					1	0	0						1	0	0						1	0	0						1	0	0						1	0	0						1	0
-72	2	35538	19320.7					2	16164	11958						2	20477	15785.3						2	38608	21375.3						2	41115	25752.3						2	39550	25779.7						2	37109
-71	3	22424	27859.3					3	19710	19903.3						3	26879	26544.3						3	25518	30525.7						3	36142	40399.3						3	37789	36592.7						3	28960
-70	4	25616	24364.7					4	23836	22317						4	32277	29934.7						4	27451	26869						4	43941	41504.7						4	32439	34744.7						4	34424
-69	5	25054	24694.3					5	23405	23559.7						5	30648	30616.3						5	27638	27320.3						5	44431	43210.3						5	34006	34351						5	35135
-68	6	23413	23810					6	23438	23291.7						6	28924	29274.3						6	26872	26982.7						6	41259	41693.3						6	36608	36683.7						6	33222
-67	7	22963	23239.3					7	23032	23337.7						7	28251	28440						7	26438	27097.7						7	39390	39596						7	39437	39250.7						7	33479
-66	8	23342	23411.7					8	23543	23438.3						8	28145	28440.3						8	27983	27833.7						8	38139	38148.7						8	41707	41149.3						8	33100
-65	9	23930	24130.3					9	23740	23863						9	28925	28968						9	29080	28875.7						9	36917	37720.3						9	42304	41888.7						9	33703
-64	10	25119	24736.7					10	24306	24291.3						10	29834	29586.7						10	29564	29482.3						10	38105	37824.7						10	41655	41750.3						10	34329
-63	11	25161	25119					11	24828	24989						11	30001	30229.3						11	29803	29471.3						11	38452	38486						11	41292	41161.3						11	35217
-62	12	25077	24920					12	25833	25574						12	30853	30936.3						12	29047	29254.3						12	38901	39120.7						12	40537	40789.7						12	34336
-61	13	24522	24670					13	26061	25979.3						13	31955	31452.7						13	28913	28968						13	40009	40180.3						13	40540	40152.7						13	35528
-60	14	24411	24101.3					14	26044	26060.3						14	31550	31655.7						14	28944	28741.7						14	41631	41169						14	39381	39974.7						14	35759
-59	15	23371	23791.7					15	26076	26406.7						15	31462	31698.7						15	28368	28807.3						15	41867	41704.7						15	40003	40210						15	34874
-58	16	23593	23514.7					16	27100	26383.7						16	32084	31705						16	29110	29278						16	41616	41540.3						16	41246	40940.7						16	34162
-57	17	23580	23879.3					17	25975	26301.3						17	31569	31538.3						17	30356	30180						17	41138	41094.7						17	41573	42129						17	34741
-56	18	24465	24371					18	25829	25922						18	30962	31288.3						18	31074	30970.7						18	40530	40388						18	43568	43250						18	33646
-55	19	25068	25474.3					19	25962	25645						19	31334	31065.3						19	31482	31579.7						19	39496	39853						19	44609	43736.3						19	34554
-54	20	26890	26413					20	25144	25500.7						20	30900	31409.3						20	32183	31879.3						20	39533	39381						20	43032	43443						20	34994
-53	21	27281	27224.3					21	25396	25546.3						21	31994	31922.7						21	31973	31755.3						21	39114	39749.7						21	42688	42215.3						21	34453
-52	22	27502	27218.3					22	26099	25860.7						22	32874	32337.3						22	31110	30966.3						22	40602	40573.3						22	40926	40687.7						22	34820
-51	23	26872	26819.7					23	26087	26134						23	32144	32392						23	29816	29711						23	42004	41464.3						23	38449	39254.3						23	35269
-50	24	26085	26095.3					24	26216	26188.3						24	32158	32625.3						24	28207	28811.7						24	41787	42115.3						24	38388	38845.3						24	35380
-49	25	25329	26103.7					25	26262	26440.7						25	33574	32873.7						25	28412	28738						25	42555	42420.7						25	39699	39483.7						25	35068
-48	26	26897	26504.3					26	26844	26768.7						26	32889	33131						26	29595	29484.7						26	42920	43184						26	40364	40185.3						26	35402
-47	27	27287	27411					27	27200	27088.3						27	32930	32885						27	30447	30187						27	44077	43502						27	40493	40841.7						27	34933
-46	28	28049	27613.7					28	27221	26956.7						28	32836	32098.7						28	30519	30249.7						28	43509	43980.7						28	41668	40998.7						28	35413
-45	29	27505	27099.3					29	26449	26215.3						29	30530	30591						29	29783	29542.7						29	44356	42995						29	40835	40287.7						29	37372
-44	30	25744	26052					30	24976	24973						30	28407	28715.7						30	28326	28519.7						30	41120	41235.7						30	38360	38848.7						30	36033
-43	31	24907	25064					31	23494	23647.3						31	27210	27142.7						31	27450	27632						31	38231	39008						31	37351	37431.7						31	34074
-42	32	24541	24580.7					32	22472	23053.3						32	25811	26591.3						32	27120	27111.3						32	37673	37672						32	36584	36663.3						32	32705
-41	33	24294	24491.7					33	23194	23608.3						33	26753	27296.7						33	26764	27151.3						33	37112	37674						33	36055	36775.3						33	31887
-40	34	24640	24897					34	25159	24914						34	29326	28685.3						34	27570	27904						34	38237	39194.7						34	37687	37392.7						34	32321
-39	35	25757	25378					35	26389	26521						35	29977	30284.7						35	29378	29322						35	42235	41748.3						35	38436	39070						35	34246
-38	36	25737	26220					36	28015	27677.3						36	31551	31366.3						36	31018	31236						36	44773	44232.3						36	41087	40874.3						36	34614
-37	37	27166	27252					37	28628	27926.3						37	32571	32178.7						37	33312	33164						37	45689	45429						37	43100	42396						37	36396
-36	38	28853	28489.3					38	27136	27220.3						38	32414	32407.3						38	35162	34423.7						38	45825	45017						38	43001	42781						38	36809
-35	39	29449	29842.3					39	25897	26069.3						39	32237	32114						39	34797	34478.7						39	43537	44055.3						39	42242	42103.7						39	35597
-34	40	31225	30582.7					40	25175	25349.7						40	31691	31754						40	33477	33671.3						40	42804	42523.7						40	41068	40729						40	34411
-33	41	31074	30660.3					41	24977	25185.7						41	31334	31129						41	32740	32449.3						41	41230	41688.7						41	38877	39080						41	34418
-32	42	29682	29488					42	25405	25614.3						42	30362	30514						42	31131	31519.7						42	41032	40476.3						42	37295	37861.7						42	33464
-31	43	27708	27698.7					43	26461	26276.7						43	29846	29687.3						43	30688	30885.3						43	39167	39539						43	37413	37657.7						43	33766
-30	44	25706	25749.7					44	26964	27253						44	28854	29885.7						44	30837	30593						44	38418	38604.7						44	38265	38911						44	34630
-29	45	23835	24460.3					45	28334	27892						45	30957	30169.3						45	30254	31024.3						45	38229	38970						45	41055	40835.7						45	34883
-28	46	23840	23925.7					46	28378	27675.7						46	30697	30810						46	31982	31414						46	40263	39982.7						46	43187	43096						46	36316
-27	47	24102	24225.3					47	26315	26632						47	30776	30506.7						47	32006	31602.3						47	41456	40758.7						47	45046	44421.3						47	37256
-26	48	24734	24633					48	25203	25276.3						48	30047	29771.7						48	30819	31408.3						48	40557	40176						48	45031	44580						48	35834
-25	49	25063	24811					49	24311	24445.3						49	28492	28303.7						49	31400	30986						49	38515	38252.3						49	43663	43471						49	34498
-24	50	24636	24813					50	23822	24363.7						50	26372	27128.3						50	30739	30644						50	35685	35503						50	41719	42061						50	33154
-23	51	24740	24786					51	24958	25554						51	26521	26932.7						51	29793	30692.7						51	32309	33246.3						51	40801	41255.3						51	30544
-22	52	24982	25247.7					52	27882	27683.3						52	27905	27707.7						52	31546	31145.3						52	31745	31929.7						52	41246	40920.7						52	28839
-21	53	26021	25379.3					53	30210	29992						53	28697	29144.7						53	32097	32340.3						53	31735	32379						53	40715	41137.3						53	30529
-20	54	25135	25704.7					54	31884	31664.3						54	30832	31228.3						54	33378	33202.3						54	33657	34518						54	41451	41938.3						54	31602
-19	55	25958	26442					55	32899	32346.3						55	34156	33581.7						55	34132	34370						55	38162	38257.3						55	43649	42705						55	33258
-18	56	28233	27913.3					56	32256	32641						56	35757	36088.7						56	35600	35175.3						56	42953	42512.3						56	43015	43645.3						56	35825
-17	57	29549	29633					57	32768	32150.7						57	38353	38218						57	35794	35720.7						57	46422	46031						57	44272	44159						57	35996
-16	58	31117	30600.3					58	31428	31398						58	40544	39012						58	35768	35483.3						58	48718	48291.3						58	45190	44532.3						58	36607
-15	59	31135	31063.7					59	29998	30044						59	38139	37967.3						59	34888	34833.3						59	49734	48202.7						59	44135	44779.3						59	37617
-14	60	30939	30345					60	28706	28648.7						60	35219	35348.3						60	33844	34192.7						60	46156	46678.7						60	45013	44509.3						60	37268
-13	61	28961	29169					61	27242	26790						61	32687	32224.7						61	33846	33198.7						61	44146	44520.7						61	44380	43221.7						61	37968
-12	62	27607	27464.3					62	24422	24791.3						62	28768	29557						62	31906	31682.3						62	43260	42753.3						62	40272	40569.7						62	37740
-11	63	25825	26424.7					63	22710	23400.7						63	27216	27730.3						63	29295	29672.7						63	40854	40579						63	37057	38057.3						63	33589
-10	64	25842	26201					64	23070	23334.7						64	27207	27834.7						64	27817	28760.7						64	37623	39120.3						64	36843	37337.7						64	30487
-9	65	26936	27405.7					65	24224	24954.3						65	29081	29411						65	29170	29460.7						65	38884	39119.3						65	38113	39123.7						65	28839
-8	66	29439	29578.7					66	27569	27388.3						66	31945	31858						66	31395	31781						66	40851	41525.3						66	42415	42152						66	29329
-7	67	32361	31747.7					67	30372	30384						67	34548	34537.7						67	34778	34747						67	44841	44117.7						67	45928	45111.7						67	31924
-6	68	33443	33330.3					68	33211	31984						68	37120	35835.7						68	38068	37558.7						68	46661	46232						68	46992	46257.7						68	34595
-5	69	34187	33486.7					69	32369	32574.3						69	35839	36175.7						69	39830	38795.7						69	47194	45967.3						69	45853	45963.7						69	38040
-4	70	32830	33313					70	32143	31401						70	35568	34896.7						70	38489	38982						70	44047	44641						70	45046	44545						70	38453
-3	71	32922	32081.7					71	29691	30111.3						71	33283	33634.3						71	38627	37909.7						71	42682	42547.3						71	42736	42705.3						71	39017
-2	72	30493	30858.7					72	28500	28868						72	32052	32583.3						72	36613	36466						72	40913	41000.7						72	40334	40913.7						72	36503
-1	73	29161	29355.7					73	28413	28691.3						73	32415	32875						73	34158	34395.3						73	39407	39997						73	39671	39804						73	35198
0	74	28413	28691.3					74	29161	29355.7						74	34158	34395.3						74	32415	32875						74	39671	39804						74	39407	39997						74	35049
1	75	28500	28868					75	30493	30858.7						75	36613	36466						75	32052	32583.3						75	40334	40913.7						75	40913	41000.7						75	34822
2	76	29691	30111.3					76	32922	32081.7						76	38627	37909.7						76	33283	33634.3						76	42736	42705.3						76	42682	42547.3						76	35392
3	77	32143	31401					77	32830	33313						77	38489	38982						77	35568	34896.7						77	45046	44545						77	44047	44641						77	36861
4	78	32369	32574.3					78	34187	33486.7						78	39830	38795.7						78	35839	36175.7						78	45853	45963.7						78	47194	45967.3						78	37474
5	79	33211	31984					79	33443	33330.3						79	38068	37558.7						79	37120	35835.7						79	46992	46257.7						79	46661	46232						79	40010
6	80	30372	30384					80	32361	31747.7						80	34778	34747						80	34548	34537.7						80	45928	45111.7						80	44841	44117.7						80	40671
7	81	27569	27388.3					81	29439	29578.7						81	31395	31781						81	31945	31858						81	42415	42152						81	40851	41525.3						81	39612
8	82	24224	24954.3					82	26936	27405.7						82	29170	29460.7						82	29081	29411						82	38113	39123.7						82	38884	39119.3						82	36680
9	83	23070	23334.7					83	25842	26201						83	27817	28760.7						83	27207	27834.7						83	36843	37337.7						83	37623	39120.3						83	33750
10	84	22710	23400.7					84	25825	26424.7						84	29295	29672.7						84	27216	27730.3						84	37057	38057.3						84	40854	40579						84	32946
11	85	24422	24791.3					85	27607	27464.3						85	31906	31682.3						85	28768	29557						85	40272	40569.7						85	43260	42753.3						85	34525
12	86	27242	26790					86	28961	29169						86	33846	33198.7						86	32687	32224.7						86	44380	43221.7						86	44146	44520.7						86	35665
13	87	28706	28648.7					87	30939	30345						87	33844	34192.7						87	35219	35348.3						87	45013	44509.3						87	46156	46678.7						87	35786
14	88	29998	30044					88	31135	31063.7						88	34888	34833.3						88	38139	37967.3						88	44135	44779.3						88	49734	48202.7						88	36738
15	89	31428	31398					89	31117	30600.3						89	35768	35483.3						89	40544	39012						89	45190	44532.3						89	48718	48291.3						89	38882
16	90	32768	32150.7					90	29549	29633						90	35794	35720.7						90	38353	38218						90	44272	44159						90	46422	46031						90	39300
17	91	32256	32641					91	28233	27913.3						91	35600	35175.3						91	35757	36088.7						91	43015	43645.3						91	42953	42512.3						91	37910
18	92	32899	32346.3					92	25958	26442						92	34132	34370						92	34156	33581.7						92	43649	42705						92	38162	38257.3						92	36407
19	93	31884	31664.3					93	25135	25704.7						93	33378	33202.3						93	30832	31228.3						93	41451	41938.3						93	33657	34518						93	33656
20	94	30210	29992					94	26021	25379.3						94	32097	32340.3						94	28697	29144.7						94	40715	41137.3						94	31735	32379						94	32202
21	95	27882	27683.3					95	24982	25247.7						95	31546	31145.3						95	27905	27707.7						95	41246	40920.7						95	31745	31929.7						95	32147
22	96	24958	25554					96	24740	24786						96	29793	30692.7						96	26521	26932.7						96	40801	41255.3						96	32309	33246.3						96	32262
23	97	23822	24363.7					97	24636	24813						97	30739	30644						97	26372	27128.3						97	41719	42061						97	35685	35503						97	31970
24	98	24311	24445.3					98	25063	24811						98	31400	30986						98	28492	28303.7						98	43663	43471						98	38515	38252.3						98	33124
25	99	25203	25276.3					99	24734	24633						99	30819	31408.3						99	30047	29771.7						99	45031	44580						99	40557	40176						99	33503
26	100	26315	26632					100	24102	24225.3						100	32006	31602.3						100	30776	30506.7						100	45046	44421.3						100	41456	40758.7						100	33805
27	101	28378	27675.7					101	23840	23925.7						101	31982	31414						101	30697	30810						101	43187	43096						101	40263	39982.7						101	33332
28	102	28334	27892					102	23835	24460.3						102	30254	31024.3						102	30957	30169.3						102	41055	40835.7						102	38229	38970						102	32386
29	103	26964	27253					103	25706	25749.7						103	30837	30593						103	28854	29885.7						103	38265	38911						103	38418	38604.7						103	31874
30	104	26461	26276.7					104	27708	27698.7						104	30688	30885.3						104	29846	29687.3						104	37413	37657.7						104	39167	39539						104	32818
31	105	25405	25614.3					105	29682	29488						105	31131	31519.7						105	30362	30514						105	37295	37861.7						105	41032	40476.3						105	34014
32	106	24977	25185.7					106	31074	30660.3						106	32740	32449.3						106	31334	31129						106	38877	39080						106	41230	41688.7						106	36441
33	107	25175	25349.7					107	31225	30582.7						107	33477	33671.3						107	31691	31754						107	41068	40729						107	42804	42523.7						107	37165
34	108	25897	26069.3					108	29449	29842.3						108	34797	34478.7						108	32237	32114						108	42242	42103.7						108	43537	44055.3						108	36812
35	109	27136	27220.3					109	28853	28489.3						109	35162	34423.7						109	32414	32407.3						109	43001	42781						109	45825	45017						109	35983
36	110	28628	27926.3					110	27166	27252						110	33312	33164						110	32571	32178.7						110	43100	42396						110	45689	45429						110	36667
37	111	28015	27677.3					111	25737	26220						111	31018	31236						111	31551	31366.3						111	41087	40874.3						111	44773	44232.3						111	35621
38	112	26389	26521					112	25757	25378						112	29378	29322						112	29977	30284.7						112	38436	39070						112	42235	41748.3						112	35177
39	113	25159	24914					113	24640	24897						113	27570	27904						113	29326	28685.3						113	37687	37392.7						113	38237	39194.7						113	34236
40	114	23194	23608.3					114	24294	24491.7						114	26764	27151.3						114	26753	27296.7						114	36055	36775.3						114	37112	37674						114	33421
41	115	22472	23053.3					115	24541	24580.7						115	27120	27111.3						115	25811	26591.3						115	36584	36663.3						115	37673	37672						115	33281
42	116	23494	23647.3					116	24907	25064						116	27450	27632						116	27210	27142.7						116	37351	37431.7						116	38231	39008						116	33622
43	117	24976	24973					117	25744	26052						117	28326	28519.7						117	28407	28715.7						117	38360	38848.7						117	41120	41235.7						117	32703
44	118	26449	26215.3					118	27505	27099.3						118	29783	29542.7						118	30530	30591						118	40835	40287.7						118	44356	42995						118	34019
45	119	27221	26956.7					119	28049	27613.7						119	30519	30249.7						119	32836	32098.7						119	41668	40998.7						119	43509	43980.7						119	35704
46	120	27200	27088.3					120	27287	27411						120	30447	30187						120	32930	32885						120	40493	40841.7						120	44077	43502						120	36156
47	121	26844	26768.7					121	26897	26504.3						121	29595	29484.7						121	32889	33131						121	40364	40185.3						121	42920	43184						121	36033
48	122	26262	26440.7					122	25329	26103.7						122	28412	28738						122	33574	32873.7						122	39699	39483.7						122	42555	42420.7						122	35928
49	123	26216	26188.3					123	26085	26095.3						123	28207	28811.7						123	32158	32625.3						123	38388	38845.3						123	41787	42115.3						123	35644
50	124	26087	26134					124	26872	26819.7						124	29816	29711						124	32144	32392						124	38449	39254.3						124	42004	41464.3						124	35444
51	125	26099	25860.7					125	27502	27218.3						125	31110	30966.3						125	32874	32337.3						125	40926	40687.7						125	40602	40573.3						125	37419
52	126	25396	25546.3					126	27281	27224.3						126	31973	31755.3						126	31994	31922.7						126	42688	42215.3						126	39114	39749.7						126	37705
53	127	25144	25500.7					127	26890	26413						127	32183	31879.3						127	30900	31409.3						127	43032	43443						127	39533	39381						127	37176
54	128	25962	25645					128	25068	25474.3						128	31482	31579.7						128	31334	31065.3						128	44609	43736.3						128	39496	39853						128	36429
55	129	25829	25922					129	24465	24371						129	31074	30970.7						129	30962	31288.3						129	43568	43250						129	40530	40388						129	34501
56	130	25975	26301.3					130	23580	23879.3						130	30356	30180						130	31569	31538.3						130	41573	42129						130	41138	41094.7						130	34551
57	131	27100	26383.7					131	23593	23514.7						131	29110	29278						131	32084	31705						131	41246	40940.7						131	41616	41540.3						131	34369
58	132	26076	26406.7					132	23371	23791.7						132	28368	28807.3						132	31462	31698.7						132	40003	40210						132	41867	41704.7						132	34604
59	133	26044	26060.3					133	24411	24101.3						133	28944	28741.7						133	31550	31655.7						133	39381	39974.7						133	41631	41169						133	35389
60	134	26061	25979.3					134	24522	24670						134	28913	28968						134	31955	31452.7						134	40540	40152.7						134	40009	40180.3						134	36075
61	135	25833	25574					135	25077	24920						135	29047	29254.3						135	30853	30936.3						135	40537	40789.7						135	38901	39120.7						135	35806
62	136	24828	24989					136	25161	25119						136	29803	29471.3						136	30001	30229.3						136	41292	41161.3						136	38452	38486						136	36507
63	137	24306	24291.3					137	25119	24736.7						137	29564	29482.3						137	29834	29586.7						137	41655	41750.3						137	38105	37824.7						137	36308
64	138	23740	23863					138	23930	24130.3						138	29080	28875.7						138	28925	28968						138	42304	41888.7						138	36917	37720.3						138	36572
65	139	23543	23438.3					139	23342	23411.7						139	27983	27833.7						139	28145	28440.3						139	41707	41149.3						139	38139	38148.7						139	34963
66	140	23032	23337.7					140	22963	23239.3						140	26438	27097.7						140	28251	28440						140	39437	39250.7						140	39390	39596						140	33867
67	141	23438	23291.7					141	23413	23810						141	26872	26982.7						141	28924	29274.3						141	36608	36683.7						141	41259	41693.3						141	31603
68	142	23405	23559.7					142	25054	24694.3						142	27638	27320.3						142	30648	30616.3						142	34006	34351						142	44431	43210.3						142	29625
69	143	23836	22317					143	25616	24364.7						143	27451	26869						143	32277	29934.7						143	32439	34744.7						143	43941	41504.7						143	29024
70	144	19710	19903.3					144	22424	27859.3						144	25518	30525.7						144	26879	26544.3						144	37789	36592.7						144	36142	40399.3						144	35286
71	145	16164	11958					145	35538	19320.7						145	38608	21375.3						145	20477	15785.3						145	39550	25779.7						145	41115	25752.3						145	35621
72	146	0	5388					146	0	11846						146	0	12869.3						146	0	6825.67						146	0	13183.3						146	0	13705						146	0
73	147	0	0					147	0	0						147	0	0						147	0	0						147	0	0						147	0	0						147	0
[truncated: 10 more columns]

## Sheet: rcgy
	pos	ACGT						pos	GCGC								pos	ACGC							pos	GCGT							pos	GACG							pos	CGTC							pos
-73	1	0	0					1	0	0							1	0	0						1	0	0						1	0	0						1	0	0						1
-72	2	27228	19303.7					2	7299	6844							2	21213	14751.3						2	9542	9267						2	20433	14433.7						2	13495	10690.7						2
-71	3	30683	27896					3	13233	12592.3							3	23041	20414.7						3	18259	17037.7						3	22868	23663.7						3	18577	18211						3
-70	4	25777	26848					4	17245	14753.3							4	16990	18513						4	23312	20065.7						4	27690	24534.3						4	22561	21144						4
-69	5	24084	24367.7					5	13782	14157.3							5	15508	15774.3						5	18626	19209.3						5	23045	23571.3						5	22294	21964.3						5
-68	6	23242	23241.3					6	11445	12050.7							6	14825	15206.3						6	15690	16296						6	19979	21089.3						6	21038	21299.3						6
-67	7	22398	22938					7	10925	11167.7							7	15286	15374.7						7	14572	14903.7						7	20244	20261						7	20566	20768						7
-66	8	23174	23180.7					8	11133	11195.3							8	16013	16022.7						8	14449	14684						8	20560	20561.3						8	20700	20798.7						8
-65	9	23970	24036.3					9	11528	11648							9	16769	16718						9	15031	15151.7						9	20880	21253						9	21130	21380.7						9
-64	10	24965	24800.7					10	12283	12241.3							10	17372	17343.7						10	15975	15879						10	22319	21745.7						10	22312	22200.7						10
-63	11	25467	25543.7					11	12913	12737							11	17890	17830.7						11	16631	16695.7						11	22038	22187.3						11	23160	23036.7						11
-62	12	26199	25504.7					12	13015	13044.7							12	18230	17857						12	17481	17227.3						12	22205	22058.7						12	23638	23568.7						12
-61	13	24848	25222					13	13206	12997.7							13	17451	17600						13	17570	17511.3						13	21933	21401						13	23908	23793.7						13
-60	14	24619	24326.7					14	12772	12732							14	17119	16911						14	17483	17256.7						14	20065	20404.7						14	23835	23463.3						14
-59	15	23513	23599					15	12218	12290.7							15	16163	16306.3						15	16717	16697						15	19216	19334.7						15	22647	22634						15
-58	16	22665	22658					16	11882	11828.7							16	15637	15714.7						16	15891	15969.3						16	18723	18670.3						16	21420	21507.3						16
-57	17	21796	22147.3					17	11386	11552.7							17	15344	15610.3						17	15300	15369.7						17	18072	18482.3						17	20455	20468						17
-56	18	21981	22379.3					18	11390	11595							18	15850	16109						18	14918	15265.3						18	18652	19097.7						18	19529	20150.7						18
-55	19	23361	23346.7					19	12009	11944.3							19	17133	16952						19	15578	15531.7						19	20569	20108.7						19	20468	20547.3						19
-54	20	24698	24654					20	12434	12690.3							20	17873	17794.3						20	16099	16170.3						20	21105	21526						20	21645	21700						20
-53	21	25903	25753.3					21	13628	13101.7							21	18377	18433.7						21	16834	16903						21	22904	22607						21	22987	22777.7						21
-52	22	26659	26376.3					22	13243	13360.7							22	19051	18795						22	17776	17612						22	23812	23232						22	23701	23637.3						22
-51	23	26567	26404					23	13211	13063.3							23	18957	18621.7						23	18226	17991						23	22980	23077						23	24224	23978						23
-50	24	25986	25802.7					24	12736	12684							24	17857	17936.3						24	17971	17771.3						24	22439	22601						24	24009	23401.3						24
-49	25	24855	25203.7					25	12105	12144							25	16995	17267.3						25	17117	17011.3						25	22384	21806.7						25	21971	22474						25
-48	26	24770	24573.7					26	11591	11658.7							26	16950	16932.3						26	15946	16215.7						26	20597	21112.3						26	21442	21090.3						26
-47	27	24096	24589					27	11280	11253.7							27	16852	16924.7						27	15584	15802.7						27	20356	20657.7						27	19858	20044						27
-46	28	24901	25130.3					28	10890	11197.7							28	16972	17004						28	15878	16043						28	21020	20949.7						28	18832	19481						28
-45	29	26394	26000.3					29	11423	11185.7							29	17188	17273						29	16667	16503.3						29	21473	21691.3						29	19753	19579.3						29
-44	30	26706	26952.3					30	11244	11476.3							30	17659	17655.7						30	16965	16844.3						30	22581	22440.3						30	20153	20167						30
-43	31	27757	27723					31	11762	11871.3							31	18120	18309.3						31	16901	17360						31	23267	23235.3						31	20595	20832.3						31
-42	32	28706	28695					32	12608	12542.7							32	19149	18888.3						32	18214	17923.7						32	23858	23602						32	21749	21958.7						32
-41	33	29622	29221.3					33	13258	13111.3							33	19396	19188						33	18656	18729.7						33	23681	23624						33	23532	22957.7						33
-40	34	29336	28816					34	13468	13225.7							34	19019	18858.7						34	19319	18816						34	23333	22753.3						34	23592	23242						34
-39	35	27490	27202.7					35	12951	12838.7							35	18161	18004.7						35	18473	18390.7						35	21246	21415.3						35	22602	22433						35
-38	36	24782	24900.3					36	12097	12288.3							36	16834	16922.7						36	17380	17134						36	19667	20076.3						36	21105	21085.3						36
-37	37	22429	23019					37	11817	11958.3							37	15773	16124						37	15549	16121						37	19316	19656						37	19549	19636.3						37
-36	38	21846	22259.7					38	11961	12183							38	15765	16209						38	15434	15590.7						38	19985	20297.7						38	18255	18957.3						38
-35	39	22504	23132.3					39	12771	13143							39	17089	17168.7						39	15789	16234						39	21592	21681						39	19068	19126.3						39
-34	40	25047	24895					40	14697	14412.3							40	18652	18743						40	17479	17446.3						40	23466	23513						40	20056	20560						40
-33	41	27134	26951.7					41	15769	15565.3							41	20488	19964						41	19071	18925.3						41	25481	24812						41	22556	22262.3						41
-32	42	28674	28070.3					42	16230	15986.7							42	20752	20493						42	20226	20098.3						42	25489	25470						42	24175	24143.3						42
-31	43	28403	28341.7					43	15961	15791							43	20239	20001.7						43	20998	20534.3						43	25440	24672						43	25699	24902.3						43
-30	44	27948	27254					44	15182	14783.3							44	19014	18773						44	20379	19765						44	23087	23272						44	24833	24959.3						44
-29	45	25411	25871.7					45	13207	13564.3							45	17066	17415.3						45	17918	18468.7						45	21289	21394.7						45	24346	23638.3						45
-28	46	24256	24088.7					46	12304	12498.3							46	16166	16126.3						46	17109	16796						46	19808	19981						46	21736	22238.7						46
-27	47	22599	23147.3					47	11984	11821.7							47	15147	15482.7						47	15361	15879						47	18846	19140.7						47	20634	20474.7						47
-26	48	22587	23011.7					48	11177	11479.3							48	15135	15321.7						48	15167	15485.3						48	18768	19253.3						48	19054	19496.3						48
-25	49	23849	24056.7					49	11277	11315.7							49	15683	16041						49	15928	15782						49	20146	20058.7						49	18801	19218.7						49
-24	50	25734	25610					50	11493	11580.3							50	17305	17219						50	16251	16395						50	21262	21450						50	19801	19854.7						50
-23	51	27247	27896.7					51	11971	12326							51	18669	18596.3						51	17006	17312.7						51	22942	22460						51	20962	21239						51
-22	52	30709	29896.3					52	13514	13447.3							52	19815	20018						52	18681	18611.7						52	23176	23077						52	22954	22980.7						52
-21	53	31733	31231.7					53	14857	14748							53	21570	20871						53	20148	20253						53	23113	22943.7						53	25026	24971.3						53
-20	54	31253	30957.3					54	15873	16050							54	21228	20940.3						54	21930	21392						54	22542	22345.7						54	26934	26564.7						54
-19	55	29886	29467					55	17420	16776.3							55	20023	20101						55	22098	22039.3						55	21382	21398.3						55	27734	27022						55
-18	56	27262	27588					56	17036	16783.3							56	19052	18844.3						56	22090	21592.7						56	20271	20306.7						56	26398	26149.3						56
-17	57	25616	25594					57	15894	15895.3							57	17458	17692						57	20590	20852.7						57	19267	19635.7						57	24316	24289.3						57
-16	58	23904	24810.3					58	14756	14897							58	16566	16872.3						58	19878	19732.7						58	19369	19771.7						58	22154	22372.7						58
-15	59	24911	25182.7					59	14041	14075.7							59	16593	16900						59	18730	19104						59	20679	20758.3						59	20648	21234.7						59
-14	60	26733	27190					60	13430	13808							60	17541	17991						60	18704	19029.3						60	22227	22586.3						60	20902	20880.3						60
-13	61	29926	29402.7					61	13953	14069.7							61	19839	19559.7						61	19654	19814.7						61	24853	24024.7						61	21091	21920						61
-12	62	31549	31296					62	14826	14482.7							62	21299	21192.7						62	21086	20876						62	24994	25445.7						62	23767	23347						62
-11	63	32413	31740.3					63	14669	15243							63	22440	22278.7						63	21888	21646.3						63	26490	26359						63	25183	24748.7						63
-10	64	31259	31367.3					64	16234	15949							64	23097	23273.7						64	21965	21641						64	27593	26612.7						64	25296	25402.7						64
-9	65	30430	30336					65	16944	16936.7							65	24284	23363.3						65	21070	21426						65	25755	25762.7						65	25729	25647						65
-8	66	29319	29459.7					66	17632	17556							66	22709	22941						66	21243	21288						66	23940	24319.7						66	25916	25652						66
-7	67	28630	28339					67	18092	17961.7							67	21830	22035.7						67	21551	21232						67	23264	23280.3						67	25311	25603						67
-6	68	27068	27237					68	18161	18024.3							68	21568	21427.3						68	20902	21065						68	22637	23326.7						68	25582	25150.3						68
-5	69	26013	26578.7					69	17820	17874							69	20884	21188						69	20742	20960						69	24079	24024						69	24558	24757.3						69
-4	70	26655	26833.3					70	17641	17606							70	21112	21158.7						70	21236	20956.3						70	25356	25385.7						70	24132	24622.7						70
-3	71	27832	27549.7					71	17357	17499.3							71	21480	21694.3						71	20891	21236						71	26722	26461						71	25178	25253.7						71
-2	72	28162	28362.3					72	17500	17575							72	22491	22040.7						72	21581	21587						72	27305	27326						72	26451	26259.7						72
-1	73	29093	28782.7					73	17868	17745.3							73	22151	22310.3						73	22289	22007						73	27951	27468.7						73	27150	27184						73
0	74	29093	28782.7					74	17868	17745.3							74	22289	22007						74	22151	22310.3						74	27150	27184						74	27951	27468.7						74
1	75	28162	28362.3					75	17500	17575							75	21581	21587						75	22491	22040.7						75	26451	26259.7						75	27305	27326						75
2	76	27832	27549.7					76	17357	17499.3							76	20891	21236						76	21480	21694.3						76	25178	25253.7						76	26722	26461						76
3	77	26655	26833.3					77	17641	17606							77	21236	20956.3						77	21112	21158.7						77	24132	24622.7						77	25356	25385.7						77
4	78	26013	26578.7					78	17820	17874							78	20742	20960						78	20884	21188						78	24558	24757.3						78	24079	24024						78
5	79	27068	27237					79	18161	18024.3							79	20902	21065						79	21568	21427.3						79	25582	25150.3						79	22637	23326.7						79
6	80	28630	28339					80	18092	17961.7							80	21551	21232						80	21830	22035.7						80	25311	25603						80	23264	23280.3						80
7	81	29319	29459.7					81	17632	17556							81	21243	21288						81	22709	22941						81	25916	25652						81	23940	24319.7						81
8	82	30430	30336					82	16944	16936.7							82	21070	21426						82	24284	23363.3						82	25729	25647						82	25755	25762.7						82
9	83	31259	31367.3					83	16234	15949							83	21965	21641						83	23097	23273.7						83	25296	25402.7						83	27593	26612.7						83
10	84	32413	31740.3					84	14669	15243							84	21888	21646.3						84	22440	22278.7						84	25183	24748.7						84	26490	26359						84
11	85	31549	31296					85	14826	14482.7							85	21086	20876						85	21299	21192.7						85	23767	23347						85	24994	25445.7						85
12	86	29926	29402.7					86	13953	14069.7							86	19654	19814.7						86	19839	19559.7						86	21091	21920						86	24853	24024.7						86
13	87	26733	27190					87	13430	13808							87	18704	19029.3						87	17541	17991						87	20902	20880.3						87	22227	22586.3						87
14	88	24911	25182.7					88	14041	14075.7							88	18730	19104						88	16593	16900						88	20648	21234.7						88	20679	20758.3						88
15	89	23904	24810.3					89	14756	14897							89	19878	19732.7						89	16566	16872.3						89	22154	22372.7						89	19369	19771.7						89
16	90	25616	25594					90	15894	15895.3							90	20590	20852.7						90	17458	17692						90	24316	24289.3						90	19267	19635.7						90
17	91	27262	27588					91	17036	16783.3							91	22090	21592.7						91	19052	18844.3						91	26398	26149.3						91	20271	20306.7						91
18	92	29886	29467					92	17420	16776.3							92	22098	22039.3						92	20023	20101						92	27734	27022						92	21382	21398.3						92
19	93	31253	30957.3					93	15873	16050							93	21930	21392						93	21228	20940.3						93	26934	26564.7						93	22542	22345.7						93
20	94	31733	31231.7					94	14857	14748							94	20148	20253						94	21570	20871						94	25026	24971.3						94	23113	22943.7						94
21	95	30709	29896.3					95	13514	13447.3							95	18681	18611.7						95	19815	20018						95	22954	22980.7						95	23176	23077						95
22	96	27247	27896.7					96	11971	12326							96	17006	17312.7						96	18669	18596.3						96	20962	21239						96	22942	22460						96
23	97	25734	25610					97	11493	11580.3							97	16251	16395						97	17305	17219						97	19801	19854.7						97	21262	21450						97
24	98	23849	24056.7					98	11277	11315.7							98	15928	15782						98	15683	16041						98	18801	19218.7						98	20146	20058.7						98
25	99	22587	23011.7					99	11177	11479.3							99	15167	15485.3						99	15135	15321.7						99	19054	19496.3						99	18768	19253.3						99
26	100	22599	23147.3					100	11984	11821.7							100	15361	15879						100	15147	15482.7						100	20634	20474.7						100	18846	19140.7						100
27	101	24256	24088.7					101	12304	12498.3							101	17109	16796						101	16166	16126.3						101	21736	22238.7						101	19808	19981						101
28	102	25411	25871.7					102	13207	13564.3							102	17918	18468.7						102	17066	17415.3						102	24346	23638.3						102	21289	21394.7						102
29	103	27948	27254					103	15182	14783.3							103	20379	19765						103	19014	18773						103	24833	24959.3						103	23087	23272						103
30	104	28403	28341.7					104	15961	15791							104	20998	20534.3						104	20239	20001.7						104	25699	24902.3						104	25440	24672						104
31	105	28674	28070.3					105	16230	15986.7							105	20226	20098.3						105	20752	20493						105	24175	24143.3						105	25489	25470						105
32	106	27134	26951.7					106	15769	15565.3							106	19071	18925.3						106	20488	19964						106	22556	22262.3						106	25481	24812						106
33	107	25047	24895					107	14697	14412.3							107	17479	17446.3						107	18652	18743						107	20056	20560						107	23466	23513						107
34	108	22504	23132.3					108	12771	13143							108	15789	16234						108	17089	17168.7						108	19068	19126.3						108	21592	21681						108
35	109	21846	22259.7					109	11961	12183							109	15434	15590.7						109	15765	16209						109	18255	18957.3						109	19985	20297.7						109
36	110	22429	23019					110	11817	11958.3							110	15549	16121						110	15773	16124						110	19549	19636.3						110	19316	19656						110
37	111	24782	24900.3					111	12097	12288.3							111	17380	17134						111	16834	16922.7						111	21105	21085.3						111	19667	20076.3						111
38	112	27490	27202.7					112	12951	12838.7							112	18473	18390.7						112	18161	18004.7						112	22602	22433						112	21246	21415.3						112
39	113	29336	28816					113	13468	13225.7							113	19319	18816						113	19019	18858.7						113	23592	23242						113	23333	22753.3						113
40	114	29622	29221.3					114	13258	13111.3							114	18656	18729.7						114	19396	19188						114	23532	22957.7						114	23681	23624						114
41	115	28706	28695					115	12608	12542.7							115	18214	17923.7						115	19149	18888.3						115	21749	21958.7						115	23858	23602						115
42	116	27757	27723					116	11762	11871.3							116	16901	17360						116	18120	18309.3						116	20595	20832.3						116	23267	23235.3						116
43	117	26706	26952.3					117	11244	11476.3							117	16965	16844.3						117	17659	17655.7						117	20153	20167						117	22581	22440.3						117
44	118	26394	26000.3					118	11423	11185.7							118	16667	16503.3						118	17188	17273						118	19753	19579.3						118	21473	21691.3						118
45	119	24901	25130.3					119	10890	11197.7							119	15878	16043						119	16972	17004						119	18832	19481						119	21020	20949.7						119
46	120	24096	24589					120	11280	11253.7							120	15584	15802.7						120	16852	16924.7						120	19858	20044						120	20356	20657.7						120
47	121	24770	24573.7					121	11591	11658.7							121	15946	16215.7						121	16950	16932.3						121	21442	21090.3						121	20597	21112.3						121
48	122	24855	25203.7					122	12105	12144							122	17117	17011.3						122	16995	17267.3						122	21971	22474						122	22384	21806.7						122
49	123	25986	25802.7					123	12736	12684							123	17971	17771.3						123	17857	17936.3						123	24009	23401.3						123	22439	22601						123
50	124	26567	26404					124	13211	13063.3							124	18226	17991						124	18957	18621.7						124	24224	23978						124	22980	23077						124
51	125	26659	26376.3					125	13243	13360.7							125	17776	17612						125	19051	18795						125	23701	23637.3						125	23812	23232						125
52	126	25903	25753.3					126	13628	13101.7							126	16834	16903						126	18377	18433.7						126	22987	22777.7						126	22904	22607						126
53	127	24698	24654					127	12434	12690.3							127	16099	16170.3						127	17873	17794.3						127	21645	21700						127	21105	21526						127
54	128	23361	23346.7					128	12009	11944.3							128	15578	15531.7						128	17133	16952						128	20468	20547.3						128	20569	20108.7						128
55	129	21981	22379.3					129	11390	11595							129	14918	15265.3						129	15850	16109						129	19529	20150.7						129	18652	19097.7						129
56	130	21796	22147.3					130	11386	11552.7							130	15300	15369.7						130	15344	15610.3						130	20455	20468						130	18072	18482.3						130
57	131	22665	22658					131	11882	11828.7							131	15891	15969.3						131	15637	15714.7						131	21420	21507.3						131	18723	18670.3						131
58	132	23513	23599					132	12218	12290.7							132	16717	16697						132	16163	16306.3						132	22647	22634						132	19216	19334.7						132
59	133	24619	24326.7					133	12772	12732							133	17483	17256.7						133	17119	16911						133	23835	23463.3						133	20065	20404.7						133
60	134	24848	25222					134	13206	12997.7							134	17570	17511.3						134	17451	17600						134	23908	23793.7						134	21933	21401						134
61	135	26199	25504.7					135	13015	13044.7							135	17481	17227.3						135	18230	17857						135	23638	23568.7						135	22205	22058.7						135
62	136	25467	25543.7					136	12913	12737							136	16631	16695.7						136	17890	17830.7						136	23160	23036.7						136	22038	22187.3						136
63	137	24965	24800.7					137	12283	12241.3							137	15975	15879						137	17372	17343.7						137	22312	22200.7						137	22319	21745.7						137
64	138	23970	24036.3					138	11528	11648							138	15031	15151.7						138	16769	16718						138	21130	21380.7						138	20880	21253						138
65	139	23174	23180.7					139	11133	11195.3							139	14449	14684						139	16013	16022.7						139	20700	20798.7						139	20560	20561.3						139
66	140	22398	22938					140	10925	11167.7							140	14572	14903.7						140	15286	15374.7						140	20566	20768						140	20244	20261						140
67	141	23242	23241.3					141	11445	12050.7							141	15690	16296						141	14825	15206.3						141	21038	21299.3						141	19979	21089.3						141
68	142	24084	24367.7					142	13782	14157.3							142	18626	19209.3						142	15508	15774.3						142	22294	21964.3						142	23045	23571.3						142
69	143	25777	26848					143	17245	14753.3							143	23312	20065.7						143	16990	18513						143	22561	21144						143	27690	24534.3						143
70	144	30683	27896					144	13233	12592.3							144	18259	17037.7						144	23041	20414.7						144	18577	18211						144	22868	23663.7						144
71	145	27228	19303.7					145	7299	6844							145	9542	9267						145	21213	14751.3						145	13495	10690.7						145	20433	14433.7						145
72	146	0	9076					146	0	2433							146	0	3180.67						146	0	7071						146	0	4498.33						146	0	6811						146
73	147	0	0					147	0	0							147	0	0						147	0	0						147	0	0						147	0	0						147
[truncated: 16 more columns]

## Sheet: rgcy
	pos	GGCC						pos	GCCC							pos	GGGC							pos	GCCT							pos	AGGC							pos	AGCC							pos	GGCT
-73	1	0	0					1	0	0						1	0	0						1	0	0						1	0	0						1	0	0						1	0
-72	2	10185	10196					2	8643	7824						2	9761	10302.7						2	12868	11404.7						2	36885	26355.3						2	28768	21097.7						2	13378
-71	3	20403	18742					3	14829	14449.3						3	21147	18666						3	21346	20703						3	42181	34911.7						3	34525	29388						3	25037
-70	4	25638	21839.3					4	19876	17114.3						4	25090	21370.3						4	27895	24524.3						4	25669	29650						4	24871	27325.7						4	30863
-69	5	19477	20479.3					5	16638	16919.7						5	17874	19014.3						5	24332	24714.7						5	21100	22545.3						5	22581	23221						5	23452
-68	6	16323	17088.3					6	14245	14974						6	14079	15126						6	21917	22351.3						6	20867	20855.7						6	22211	22149.3						6	19653
-67	7	15465	15995.3					7	14039	14114.3						7	13425	13827						7	20805	21144.3						7	20600	21238.7						7	21656	22036.7						7	19025
-66	8	16198	16319					8	14059	14418.3						8	13977	14117.7						8	20711	21110						8	22249	21922.7						8	22243	22609						8	18949
-65	9	17294	17362					9	15157	15024.7						9	14951	15056.7						9	21814	21912						9	22919	23308.7						9	23928	23630.7						9	20081
-64	10	18594	18749.7					10	15858	16127						10	16242	16090.3						10	23211	23159.7						10	24758	24528.3						10	24721	24947.3						10	22004
-63	11	20361	20203.7					11	17366	17209.3						11	17078	16990						11	24454	24525.7						11	25908	25294.7						11	26193	25721.3						11	23354
-62	12	21656	21034.7					12	18404	18140						12	17650	17306.7						12	25912	25636.3						12	25218	25084.7						12	26250	26326.3						12	24922
-61	13	21087	20862.3					13	18650	18433						13	17192	16877.7						13	26543	26318.3						13	24128	24004.3						13	26536	26014.3						13	25404
-60	14	19844	19685					14	18245	17922.7						14	15791	15729						14	26500	26281.7						14	22667	22319						14	25257	25302.3						14	24449
-59	15	18124	17841.7					15	16873	17007.7						15	14204	14367.7						15	25802	25315.3						15	20162	20716.7						15	24114	23885.3						15	23382
-58	16	15557	16177					16	15905	15797.3						16	13108	13507.7						16	23644	23765.3						16	19321	19634						16	22285	22561						16	21049
-57	17	14850	15232					17	14614	14872.7						17	13211	13322.7						17	21850	22321						17	19419	19546.3						17	21284	21700.3						17	19908
-56	18	15289	15392.3					18	14099	14204.3						18	13649	13768.3						18	21469	21579.3						18	19899	20583.3						18	21532	21703						18	19576
-55	19	16038	16488					19	13900	14370						19	14445	14829						19	21419	21588.7						19	22432	22251						19	22293	23038						19	19700
-54	20	18137	18280					20	15111	15204						20	16393	16136.3						20	21878	22402						20	24422	24433						20	25289	24925.3						20	21204
-53	21	20665	20115					21	16601	16543.7						21	17571	17409						21	23909	24163.7						21	26445	26051						21	27194	26890.7						21	23447
-52	22	21543	21461.7					22	17919	17566.3						22	18263	17902.7						22	26704	26320.7						22	27286	26592.7						22	28189	27893.7						22	25852
-51	23	22177	21449					23	18179	18066.7						23	17874	17488						23	28349	27855.3						23	26047	25765.7						23	28298	27889						23	26572
-50	24	20627	20446.7					24	18102	17809.7						24	16327	16103						24	28513	28003.3						24	23964	24253.3						24	27180	26559						24	25530
-49	25	18536	18530.3					25	17148	16856.7						25	14108	14411						25	27148	26750						25	22749	22744.3						25	24199	24892.7						25	23411
-48	26	16428	16449.7					26	15320	15752.7						26	12798	13336.7						26	24589	24886.3						26	21520	22046						26	23299	23600.7						26	20903
-47	27	14385	14993.3					27	14790	14489.7						27	13104	13104.7						27	22922	23138.7						27	21869	22051						27	23304	22969.3						27	20078
-46	28	14167	14347.7					28	13359	13540.3						28	13412	13649.3						28	21905	22196.3						28	22764	22640.3						28	22305	22335.7						28	20652
-45	29	14491	14633.7					29	12472	12739.7						29	14432	14349						29	21762	21667						29	23288	23793.3						29	21398	22070.3						29	21456
-44	30	15243	15583.7					30	12388	12651						30	15203	15295.3						30	21334	21534.7						30	25328	25300						30	22508	23008						30	22397
-43	31	17017	17237					31	13093	13540.7						31	16251	16254.3						31	21508	22081						31	27284	27334.3						31	25118	25298						31	23373
-42	32	19451	19328.7					32	15141	15057						32	17309	17019.3						32	23401	23837						32	29391	28627.7						32	28268	27925						32	24753
-41	33	21518	20659					33	16937	17131						33	17498	17231.3						33	26602	26279.3						33	29208	28618						33	30389	29081.7						33	26811
-40	34	21008	20656					34	19315	18168.7						34	16887	16537.7						34	28835	27835.3						34	27255	27106						34	28588	28290.7						34	26897
-39	35	19442	19274					35	18254	18160.7						35	15228	15275.3						35	28069	27858						35	24855	24930.7						35	25895	26305.3						35	26559
-38	36	17372	17629.3					36	16913	16787.3						36	13711	14269						36	26670	26296						36	22682	23083.7						36	24433	24204.7						36	24739
-37	37	16074	16284.3					37	15195	15399.7						37	13868	14017.7						37	24149	24188.7						37	21714	22675						37	22286	23001						37	22143
-36	38	15407	16080.7					38	14091	14409.3						38	14474	15118.7						38	21747	22391.3						38	23629	24285						38	22284	23142.3						38	20935
-35	39	16761	17313.7					39	13942	14580.3						39	17014	17025						39	21278	21899.7						39	27512	27194						39	24857	24970.7						39	21958
-34	40	19773	19765					40	15708	15664						40	19587	19384						40	22674	23166						40	30441	30278						40	27771	27656.7						40	25319
-33	41	22761	22477.3					41	17342	17628						41	21551	21204						41	25546	25832.3						41	32881	32039.7						41	30342	30262.3						41	28560
-32	42	24898	24322.7					42	19834	19557.7						42	22474	21800						42	29277	28771						42	32797	32227.3						42	32674	31538.3						42	32234
-31	43	25309	24676.7					43	21497	21003						43	21375	20977.3						43	31490	30781.3						43	31004	30696.3						43	31599	31263.7						43	33391
-30	44	23823	23468.3					44	21678	20922.7						44	19083	18874.3						44	31577	31178						44	28288	27845.7						44	29518	29144.3						44	32098
-29	45	21273	20901					45	19593	19678.7						45	16165	16448.7						45	30467	29693.7						45	24245	24725.3						45	26316	26261.7						45	29742
-28	46	17607	18012.3					46	17765	17455						46	14098	14378						46	27037	26850						46	21643	22149.7						46	22951	23439						46	26020
-27	47	15157	15716.3					47	15007	15441.7						47	12871	13565						47	23046	23615						47	20561	21236.7						47	21050	21552.7						47	22743
-26	48	14385	14827.3					48	13553	13905.3						48	13726	13730.7						48	20762	21488						48	21506	21730						48	20657	21091.7						48	21416
-25	49	14940	15301					49	13156	13571						49	14595	14806.3						49	20656	21023.3						49	23123	23663						49	21568	22081.3						49	22128
-24	50	16578	17041.3					50	14004	14445.3						50	16098	16142						50	21652	22122.3						50	26360	25993.7						50	24019	24034						50	22982
-23	51	19606	19151.3					51	16176	16397.7						51	17733	17676						51	24059	24352						51	28498	27982.3						51	26515	25723.7						51	25523
-22	52	21270	21228.3					52	19013	18307.3						52	19197	18977.3						52	27345	26883.3						52	29089	28830.3						52	26637	26794.3						52	27030
-21	53	22809	22521					53	19733	19774						53	20002	19635						53	29246	29226						53	28904	28590.7						53	27231	26820						53	27977
-20	54	23484	23127					54	20576	20675.3						54	19706	19376.3						54	31087	30319						54	27779	27354						54	26592	26315.3						54	30179
-19	55	23088	22639.3					55	21717	21035						55	18421	18468.3						55	30624	30669.7						55	25379	25654.7						55	25123	25228.3						55	30286
-18	56	21346	21198.3					56	20812	20641.3						56	17278	17160						56	30298	29668.3						56	23806	23593.3						56	23970	23956.3						56	28650
-17	57	19161	19112.7					57	19395	19048.3						57	15781	16150						57	28083	27996.7						57	21595	22197.7						57	22776	22569						57	26827
-16	58	16831	17198					58	16938	16953.7						58	15391	15387.7						58	25609	25484.3						58	21192	21610.7						58	20961	21582.3						58	24885
-15	59	15602	15853.3					59	14528	14871						59	14991	15283.7						59	22761	23374.7						59	22045	22330						59	21010	21124.3						59	23219
-14	60	15127	15505					60	13147	13557.7						60	15469	15573.7						60	21754	22032						60	23753	23706.3						60	21402	21592						60	23449
-13	61	15786	16149.7					61	12998	13264.7						61	16261	16021.3						61	21581	21981						61	25321	25201.7						61	22364	22532						61	23754
-12	62	17536	17318					62	13649	13734.7						62	16334	16481						62	22608	23110.3						62	26531	26364.3						62	23830	23787.3						62	25703
-11	63	18632	18385.7					63	14557	14801.3						63	16848	16632.7						63	25142	25006.7						63	27241	27189.3						63	25168	25045.7						63	27589
-10	64	18989	19139					64	16198	16066.3						64	16716	16847.3						64	27270	26782.7						64	27796	27707						64	26139	26524.7						64	28390
-9	65	19796	19631					65	17444	17735.3						65	16978	16957.7						65	27936	28588.3						65	28084	27854						65	28267	28201						65	27249
-8	66	20108	19631					66	19564	18912						66	17179	17309						66	30559	29926.7						66	27682	28068						66	30197	29192.7						66	27722
-7	67	18989	19665.3					67	19728	19394						67	17770	17878.3						67	31285	30618						67	28438	28420.7						67	29114	29094.7						67	27848
-6	68	19899	19717					68	18890	19169.7						68	18686	19069						68	30010	30351.7						68	29142	28996						68	27973	28243						68	27839
-5	69	20263	20641					69	18891	18771						69	20751	20425						69	29760	29340.3						69	29408	29526.3						69	27642	27766.7						69	28772
-4	70	21761	21942.3					70	18532	18884.7						70	21838	21779						70	28251	28872.7						70	30029	30371.3						70	27685	28368.7						70	30232
-3	71	23803	24085.7					71	19231	19669						71	22748	22684.3						71	28607	28979.3						71	31677	31529.7						71	29779	29534						71	30269
-2	72	26693	26072					72	21244	21216.7						72	23467	23133.3						72	30080	30224						72	32883	32299						72	31138	30970						72	31590
-1	73	27720	27377.7					73	23175	22534.7						73	23185	23275.7						73	31985	31467.3						73	32337	32401.7						73	31993	31914						73	32611
0	74	27720	27377.7					74	23185	23275.7						74	23175	22534.7						74	32337	32401.7						74	31985	31467.3						74	32611	32064.7						74	31993
1	75	26693	26072					75	23467	23133.3						75	21244	21216.7						75	32883	32299						75	30080	30224						75	31590	31490						75	31138
2	76	23803	24085.7					76	22748	22684.3						76	19231	19669						76	31677	31529.7						76	28607	28979.3						76	30269	30697						76	29779
3	77	21761	21942.3					77	21838	21779						77	18532	18884.7						77	30029	30371.3						77	28251	28872.7						77	30232	29757.7						77	27685
4	78	20263	20641					78	20751	20425						78	18891	18771						78	29408	29526.3						78	29760	29340.3						78	28772	28947.7						78	27642
5	79	19899	19717					79	18686	19069						79	18890	19169.7						79	29142	28996						79	30010	30351.7						79	27839	28153						79	27973
6	80	18989	19665.3					80	17770	17878.3						80	19728	19394						80	28438	28420.7						80	31285	30618						80	27848	27803						80	29114
7	81	20108	19631					81	17179	17309						81	19564	18912						81	27682	28068						81	30559	29926.7						81	27722	27606.3						81	30197
8	82	19796	19631					82	16978	16957.7						82	17444	17735.3						82	28084	27854						82	27936	28588.3						82	27249	27787						82	28267
9	83	18989	19139					83	16716	16847.3						83	16198	16066.3						83	27796	27707						83	27270	26782.7						83	28390	27742.7						83	26139
10	84	18632	18385.7					84	16848	16632.7						84	14557	14801.3						84	27241	27189.3						84	25142	25006.7						84	27589	27227.3						84	25168
11	85	17536	17318					85	16334	16481						85	13649	13734.7						85	26531	26364.3						85	22608	23110.3						85	25703	25682						85	23830
12	86	15786	16149.7					86	16261	16021.3						86	12998	13264.7						86	25321	25201.7						86	21581	21981						86	23754	24302						86	22364
13	87	15127	15505					87	15469	15573.7						87	13147	13557.7						87	23753	23706.3						87	21754	22032						87	23449	23474						87	21402
14	88	15602	15853.3					88	14991	15283.7						88	14528	14871						88	22045	22330						88	22761	23374.7						88	23219	23851						88	21010
15	89	16831	17198					89	15391	15387.7						89	16938	16953.7						89	21192	21610.7						89	25609	25484.3						89	24885	24977						89	20961
16	90	19161	19112.7					90	15781	16150						90	19395	19048.3						90	21595	22197.7						90	28083	27996.7						90	26827	26787.3						90	22776
17	91	21346	21198.3					91	17278	17160						91	20812	20641.3						91	23806	23593.3						91	30298	29668.3						91	28650	28587.7						91	23970
18	92	23088	22639.3					92	18421	18468.3						92	21717	21035						92	25379	25654.7						92	30624	30669.7						92	30286	29705						92	25123
19	93	23484	23127					93	19706	19376.3						93	20576	20675.3						93	27779	27354						93	31087	30319						93	30179	29480.7						93	26592
20	94	22809	22521					94	20002	19635						94	19733	19774						94	28904	28590.7						94	29246	29226						94	27977	28395.3						94	27231
21	95	21270	21228.3					95	19197	18977.3						95	19013	18307.3						95	29089	28830.3						95	27345	26883.3						95	27030	26843.3						95	26637
22	96	19606	19151.3					96	17733	17676						96	16176	16397.7						96	28498	27982.3						96	24059	24352						96	25523	25178.3						96	26515
23	97	16578	17041.3					97	16098	16142						97	14004	14445.3						97	26360	25993.7						97	21652	22122.3						97	22982	23544.3						97	24019
24	98	14940	15301					98	14595	14806.3						98	13156	13571						98	23123	23663						98	20656	21023.3						98	22128	22175.3						98	21568
25	99	14385	14827.3					99	13726	13730.7						99	13553	13905.3						99	21506	21730						99	20762	21488						99	21416	22095.7						99	20657
26	100	15157	15716.3					100	12871	13565						100	15007	15441.7						100	20561	21236.7						100	23046	23615						100	22743	23393						100	21050
27	101	17607	18012.3					101	14098	14378						101	17765	17455						101	21643	22149.7						101	27037	26850						101	26020	26168.3						101	22951
28	102	21273	20901					102	16165	16448.7						102	19593	19678.7						102	24245	24725.3						102	30467	29693.7						102	29742	29286.7						102	26316
29	103	23823	23468.3					103	19083	18874.3						103	21678	20922.7						103	28288	27845.7						103	31577	31178						103	32098	31743.7						103	29518
30	104	25309	24676.7					104	21375	20977.3						104	21497	21003						104	31004	30696.3						104	31490	30781.3						104	33391	32574.3						104	31599
31	105	24898	24322.7					105	22474	21800						105	19834	19557.7						105	32797	32227.3						105	29277	28771						105	32234	31395						105	32674
32	106	22761	22477.3					106	21551	21204						106	17342	17628						106	32881	32039.7						106	25546	25832.3						106	28560	28704.3						106	30342
33	107	19773	19765					107	19587	19384						107	15708	15664						107	30441	30278						107	22674	23166						107	25319	25279						107	27771
34	108	16761	17313.7					108	17014	17025						108	13942	14580.3						108	27512	27194						108	21278	21899.7						108	21958	22737.3						108	24857
35	109	15407	16080.7					109	14474	15118.7						109	14091	14409.3						109	23629	24285						109	21747	22391.3						109	20935	21678.7						109	22284
36	110	16074	16284.3					110	13868	14017.7						110	15195	15399.7						110	21714	22675						110	24149	24188.7						110	22143	22605.7						110	22286
37	111	17372	17629.3					111	13711	14269						111	16913	16787.3						111	22682	23083.7						111	26670	26296						111	24739	24480.3						111	24433
38	112	19442	19274					112	15228	15275.3						112	18254	18160.7						112	24855	24930.7						112	28069	27858						112	26559	26065						112	25895
39	113	21008	20656					113	16887	16537.7						113	19315	18168.7						113	27255	27106						113	28835	27835.3						113	26897	26755.7						113	28588
40	114	21518	20659					114	17498	17231.3						114	16937	17131						114	29208	28618						114	26602	26279.3						114	26811	26153.7						114	30389
41	115	19451	19328.7					115	17309	17019.3						115	15141	15057						115	29391	28627.7						115	23401	23837						115	24753	24979						115	28268
42	116	17017	17237					116	16251	16254.3						116	13093	13540.7						116	27284	27334.3						116	21508	22081						116	23373	23507.7						116	25118
43	117	15243	15583.7					117	15203	15295.3						117	12388	12651						117	25328	25300						117	21334	21534.7						117	22397	22408.7						117	22508
44	118	14491	14633.7					118	14432	14349						118	12472	12739.7						118	23288	23793.3						118	21762	21667						118	21456	21501.7						118	21398
45	119	14167	14347.7					119	13412	13649.3						119	13359	13540.3						119	22764	22640.3						119	21905	22196.3						119	20652	20728.7						119	22305
46	120	14385	14993.3					120	13104	13104.7						120	14790	14489.7						120	21869	22051						120	22922	23138.7						120	20078	20544.3						120	23304
47	121	16428	16449.7					121	12798	13336.7						121	15320	15752.7						121	21520	22046						121	24589	24886.3						121	20903	21464						121	23299
48	122	18536	18530.3					122	14108	14411						122	17148	16856.7						122	22749	22744.3						122	27148	26750						122	23411	23281.3						122	24199
49	123	20627	20446.7					123	16327	16103						123	18102	17809.7						123	23964	24253.3						123	28513	28003.3						123	25530	25171						123	27180
50	124	22177	21449					124	17874	17488						124	18179	18066.7						124	26047	25765.7						124	28349	27855.3						124	26572	25984.7						124	28298
51	125	21543	21461.7					125	18263	17902.7						125	17919	17566.3						125	27286	26592.7						125	26704	26320.7						125	25852	25290.3						125	28189
52	126	20665	20115					126	17571	17409						126	16601	16543.7						126	26445	26051						126	23909	24163.7						126	23447	23501						126	27194
53	127	18137	18280					127	16393	16136.3						127	15111	15204						127	24422	24433						127	21878	22402						127	21204	21450.3						127	25289
54	128	16038	16488					128	14445	14829						128	13900	14370						128	22432	22251						128	21419	21588.7						128	19700	20160						128	22293
55	129	15289	15392.3					129	13649	13768.3						129	14099	14204.3						129	19899	20583.3						129	21469	21579.3						129	19576	19728						129	21532
56	130	14850	15232					130	13211	13322.7						130	14614	14872.7						130	19419	19546.3						130	21850	22321						130	19908	20177.7						130	21284
57	131	15557	16177					131	13108	13507.7						131	15905	15797.3						131	19321	19634						131	23644	23765.3						131	21049	21446.3						131	22285
58	132	18124	17841.7					132	14204	14367.7						132	16873	17007.7						132	20162	20716.7						132	25802	25315.3						132	23382	22960						132	24114
59	133	19844	19685					133	15791	15729						133	18245	17922.7						133	22667	22319						133	26500	26281.7						133	24449	24411.7						133	25257
60	134	21087	20862.3					134	17192	16877.7						134	18650	18433						134	24128	24004.3						134	26543	26318.3						134	25404	24925						134	26536
61	135	21656	21034.7					135	17650	17306.7						135	18404	18140						135	25218	25084.7						135	25912	25636.3						135	24922	24560						135	26250
62	136	20361	20203.7					136	17078	16990						136	17366	17209.3						136	25908	25294.7						136	24454	24525.7						136	23354	23426.7						136	26193
63	137	18594	18749.7					137	16242	16090.3						137	15858	16127						137	24758	24528.3						137	23211	23159.7						137	22004	21813						137	24721
64	138	17294	17362					138	14951	15056.7						138	15157	15024.7						138	22919	23308.7						138	21814	21912						138	20081	20344.7						138	23928
65	139	16198	16319					139	13977	14117.7						139	14059	14418.3						139	22249	21922.7						139	20711	21110						139	18949	19351.7						139	22243
66	140	15465	15995.3					140	13425	13827						140	14039	14114.3						140	20600	21238.7						140	20805	21144.3						140	19025	19209						140	21656
67	141	16323	17088.3					141	14079	15126						141	14245	14974						141	20867	20855.7						141	21917	22351.3						141	19653	20710						141	22211
68	142	19477	20479.3					142	17874	19014.3						142	16638	16919.7						142	21100	22545.3						142	24332	24714.7						142	23452	24656						142	22581
69	143	25638	21839.3					143	25090	21370.3						143	19876	17114.3						143	25669	29650						143	27895	24524.3						143	30863	26450.7						143	24871
70	144	20403	18742					144	21147	18666						144	14829	14449.3						144	42181	34911.7						144	21346	20703						144	25037	23092.7						144	34525
71	145	10185	10196					145	9761	10302.7						145	8643	7824						145	36885	26355.3						145	12868	11404.7						145	13378	12805						145	28768
72	146	0	3395					146	0	3253.67						146	0	2881						146	0	12295						146	0	4289.33						146	0	4459.33						146	0
73	147	0	0					147	0	0						147	0	0						147	0	0						147	0	0						147	0	0						147	0
[truncated: 22 more columns]

## Sheet: racy+rgty
	pos	GACC						pos	GGTC							pos	ACCC							pos	GGGT							pos	GGAC							pos	GTCC							pos	TGAC
-73	1	0	0					1	0	0						1	0	0						1	0	0						1	0	0						1	0	0						1	0
-72	2	17500	13779					2	12511	11965.3						2	24345	17540.3						2	12787	13343.7						2	13658	13264						2	15868	12350						2	45236
-71	3	23837	23525.3					3	23385	21835.7						3	28276	25318.3						3	27244	24430						3	26134	24229						3	21182	20944.3						3	48849
-70	4	29239	25754					4	29611	25740.3						4	23334	24282.3						4	33259	28118.7						4	32895	27903						4	25783	23010.3						4	31137
-69	5	24186	24670					5	24225	24719.7						5	21237	21613						5	23853	25387.7						5	24680	26172.3						5	22066	22908						5	29452
-68	6	20585	21390.7					6	20323	21099						6	20268	20396.3						6	19051	20445						6	20942	21720						6	20875	20922.3						6	29948
-67	7	19401	20114.7					7	18749	19415.3						7	19684	20392.3						7	18431	18626.3						7	19538	19844						7	19826	20150						7	31870
-66	8	20358	20384.7					8	19174	19456						8	21225	20922						8	18397	18730.3						8	19052	19575.7						8	19749	19979.7						8	33505
-65	9	21395	21359					9	20445	20225.3						9	21857	21908.7						9	19363	19497						9	20137	19996.3						9	20364	20355						9	35229
-64	10	22324	22329.3					10	21057	21296.7						10	22644	22756						10	20731	20593						10	20800	20523.3						10	20952	21013.3						10	35680
-63	11	23269	22756.7					11	22388	22185.3						11	23767	23282.7						11	21685	21238						11	20633	20686.3						11	21724	21871.3						11	36855
-62	12	22677	22795.7					12	23111	22731						12	23437	23310.7						12	21298	21486.3						12	20626	20411						12	22938	22430.3						12	36580
-61	13	22441	22148.3					13	22694	22635.3						13	22728	22971						13	21476	20913						13	19974	19989.3						13	22629	22680.7						13	34557
-60	14	21327	21391.7					14	22101	21589						14	22748	22464.3						14	19965	20247.7						14	19368	19111						14	22475	22429						14	33547
-59	15	20407	20226.3					15	19972	20363						15	21917	21737						15	19302	19293.3						15	17991	18241						15	22183	21921						15	31558
-58	16	18945	19320					16	19016	19107						16	20546	20814.3						16	18613	18469						16	17364	17641						16	21105	20970.7						16	30184
-57	17	18608	18562.3					17	18333	18538.7						17	19980	20425						17	17492	17995						17	17568	17831.7						17	19624	20266						17	30271
-56	18	18134	18678.3					18	18267	18531.3						18	20749	20418.7						18	17880	17934.7						18	18563	18462.7						18	20069	19838.3						18	31634
-55	19	19293	19435					19	18994	19237.7						19	20527	21254.3						19	18432	18584.7						19	19257	19306.3						19	19822	20148.3						19	33083
-54	20	20878	20738.7					20	20452	20221						20	22487	22174.7						20	19442	19623.3						20	20099	20568.7						20	20554	20781.7						20	35678
-53	21	22045	22064.7					21	21217	21508.7						21	23510	23357						21	20996	20716						21	22350	21506						21	21969	21376.3						21	36581
-52	22	23271	22718.3					22	22857	22441.3						22	24074	23733						22	21710	21622.7						22	22069	22094.7						22	21606	21871						22	36325
-51	23	22839	22858					23	23250	22949						23	23615	23559						23	22162	21683.3						23	21865	21825						23	22038	21967.3						23	35792
-50	24	22464	22360.3					24	22740	22154.3						24	22988	22854.3						24	21178	21011						24	21541	21092.7						24	22258	22017.3						24	34195
-49	25	21778	21657.3					25	20473	20533.7						25	21960	22035.3						25	19693	19778.3						25	19872	20014						25	21756	21419.3						25	31898
-48	26	20730	20732					26	18388	18618						26	21158	21440						26	18464	18912						26	18629	19125.3						26	20244	20488						26	31264
-47	27	19688	19686					27	16993	17560.3						27	21202	20722						27	18579	18919.7						27	18875	18796.3						27	19464	19222.7						27	31356
-46	28	18640	18988.3					28	17300	17510.3						28	19806	19963						28	19716	19601						28	18885	19248.7						28	17960	18170.3						28	30756
-45	29	18637	18861.3					29	18238	18312.7						29	18881	19186						29	20508	20598.7						29	19986	20072.3						29	17087	17455.3						29	31990
-44	30	19307	19639					30	19400	19493.7						30	18871	18722.7						30	21572	21321.3						30	21346	20945						30	17319	17628.3						30	33880
-43	31	20973	20795.7					31	20843	20568.3						31	18416	19158.7						31	21884	21589.3						31	21503	21472.3						31	18479	18554.7						31	35729
-42	32	22107	22012.3					32	21462	21553						32	20189	20243.7						32	21312	21954						32	21568	21368						32	19866	19881.3						32	36695
-41	33	22957	22661					33	22354	22176.7						33	22126	21723.3						33	22666	21986.7						33	21033	21153.3						33	21299	21104.3						33	36994
-40	34	22919	22551					34	22714	22106.3						34	22855	22461.7						34	21982	21768.3						34	20859	20255						34	22148	22011.3						34	34695
-39	35	21777	21464.7					35	21251	21097.7						35	22404	22083						35	20657	20765.3						35	18873	19421						35	22587	21973.7						35	32424
-38	36	19698	19961.7					36	19328	19521						36	20990	20950.7						36	19657	19587.3						36	18531	18793						36	21186	21074.3						36	30632
-37	37	18410	18931					37	17984	18263.7						37	19458	19873.7						37	18448	18824						37	18975	18992.3						37	19450	19692.3						37	30103
-36	38	18685	18948.3					38	17479	17889.7						38	19173	19544.7						38	18367	18662.3						38	19471	20078						38	18441	18477.7						38	31404
-35	39	19750	19907					39	18206	18720.7						39	20003	20131.3						39	19172	19694.7						39	21788	21938						39	17542	18299.3						39	33207
-34	40	21286	21751.7					40	20477	20491.3						40	21218	21220						40	21545	21461.3						40	24555	23747						40	18915	18957.7						40	35582
-33	41	24219	23700.7					41	22791	22758						41	22439	22562.7						41	23667	23545.7						41	24898	25136						41	20416	20378.3						41	36258
-32	42	25597	25417.3					42	25006	24672.3						42	24031	23505.7						42	25425	24986.7						42	25955	25192.3						42	21804	21856						42	37295
-31	43	26436	25736					43	26220	25610.3						43	24047	23954.7						43	25868	25360.7						43	24724	24322.7						43	23348	23165						43	34583
-30	44	25175	24815.3					44	25605	25199						44	23786	23641.7						44	24789	24346.3						44	22289	22488.3						44	24343	23614.7						44	32478
-29	45	22835	22634					45	23772	23402.3						45	23092	22394.7						45	22382	22663						45	20452	20462.7						45	23153	23162.7						45	30487
-28	46	19892	20298.3					46	20830	21051						46	20306	20846						46	20818	20706						46	18647	19281						46	21992	21578.3						46	29157
-27	47	18168	18722					47	18551	19057						47	19140	19364.3						47	18918	19667						47	18744	19175.7						47	19590	19953						47	30065
-26	48	18106	18754.7					48	17790	18237.3						48	18647	19294.3						48	19265	19402.7						48	20136	20038						48	18277	18508.7						48	31885
-25	49	19990	20512.3					49	18371	18456.7						49	20096	20527.3						49	20025	20309.3						49	21234	21372.7						49	17659	18207.3						49	34597
-24	50	23441	23133.7					50	19209	19661						50	22839	23002						50	21638	21660						50	22748	22457.7						50	18686	18794.7						50	37103
-23	51	25970	25248.7					51	21403	21234.3						51	26071	26016.3						51	23317	23323.3						51	23391	22582.3						51	20039	20159.3						51	37051
-22	52	26335	25705					52	23091	23109.3						52	29139	28360.3						52	25015	24398.3						52	21608	21790.7						52	21753	21752						52	35864
-21	53	24810	24738.3					53	24834	24519						53	29871	28777.3						53	24863	25157.3						53	20373	20458.7						53	23464	23480.3						53	35177
-20	54	23070	23125.7					54	25632	25477.7						54	27322	27728.7						54	25594	24970						54	19395	19353						54	25224	25084						54	34311
-19	55	21497	21767.7					55	25967	24985.7						55	25993	25790						55	24453	24322.3						55	18291	18494.7						55	26564	26256						55	33126
-18	56	20736	20463.7					56	23358	23542.7						56	24055	23952.3						56	22920	23016.3						56	17798	18034.7						56	26980	26085						56	31656
-17	57	19158	19075					57	21303	21287.7						57	21809	21869.7						57	21676	21795.3						57	18015	18245.7						57	24711	24430.3						57	29827
-16	58	17331	18018.3					58	19202	19465						58	19745	19952.7						58	20790	20947.3						58	18924	18868.7						58	21600	21851						58	29792
-15	59	17566	17371.7					59	17890	18408.3						59	18304	18575.3						59	20376	20632						59	19667	20026						59	19242	19463.7						59	29383
-14	60	17218	17599.7					60	18133	18188						60	17677	17870.7						60	20730	20889.3						60	21487	21003.3						60	17549	17835						60	31759
-13	61	18015	18497					61	18541	18884.3						61	17631	17797.7						61	21562	21715.7						61	21856	22158						61	16714	17178						61	34166
-12	62	20258	20162					62	19979	20068.7						62	18085	18471.3						62	22855	22483.3						62	23131	22936.3						62	17271	17825						62	37520
-11	63	22213	22340.3					63	21686	21607.3						63	19698	19724.3						63	23033	22609.3						63	23822	23784.7						63	19490	19498.7						63	40107
-10	64	24550	24154					64	23157	22599.3						64	21390	21532						64	21940	22016						64	24401	23620.7						64	21735	21773.7						64	39006
-9	65	25699	24867.3					65	22955	22909.3						65	23508	23371						65	21075	21213.7						65	22639	23077						65	24096	23641						65	36729
-8	66	24353	24242.3					66	22616	22214.7						66	25215	23973						66	20626	20749.7						66	22191	22059.7						66	25092	24395.7						66	34905
-7	67	22675	22791					67	21073	21515						67	23196	23741						67	20548	20651						67	21349	22074						67	23999	24171.7						67	32173
-6	68	21345	21755					68	20856	20895						68	22812	22695.7						68	20779	21174.3						68	22682	22899.3						68	23424	23380.7						68	32076
-5	69	21245	21742.3					69	20756	21025.3						69	22079	22026						69	22196	22194						69	24667	24192						69	22719	22491.3						69	33074
-4	70	22637	22501					70	21464	21883.3						70	21187	21638						70	23607	23271						70	25227	25534.7						70	21331	21864						70	35881
-3	71	23621	24123.7					71	23430	23243.7						71	21648	22221.3						71	24010	24481.7						71	26710	26347						71	21542	21970.3						71	38290
-2	72	26113	25548.3					72	24837	25022.7						72	23829	23399.3						72	25828	25215.7						72	27104	26692.3						72	23038	22888.3						72	38359
-1	73	26911	26608.3					73	26801	26183						73	24721	24786.3						73	25809	25452.7						73	26263	25817.3						73	24085	24462						73	38427
0	74	26801	26183					74	26911	26608.3						74	25809	25452.7						74	24721	24786.3						74	24085	24462						74	26263	25817.3						74	37422
1	75	24837	25022.7					75	26113	25548.3						75	25828	25215.7						75	23829	23399.3						75	23038	22888.3						75	27104	26692.3						75	36091
2	76	23430	23243.7					76	23621	24123.7						76	24010	24481.7						76	21648	22221.3						76	21542	21970.3						76	26710	26347						76	33963
3	77	21464	21883.3					77	22637	22501						77	23607	23271						77	21187	21638						77	21331	21864						77	25227	25534.7						77	33223
4	78	20756	21025.3					78	21245	21742.3						78	22196	22194						78	22079	22026						78	22719	22491.3						78	24667	24192						78	33877
5	79	20856	20895					79	21345	21755						79	20779	21174.3						79	22812	22695.7						79	23424	23380.7						79	22682	22899.3						79	33015
6	80	21073	21515					80	22675	22791						80	20548	20651						80	23196	23741						80	23999	24171.7						80	21349	22074						80	35021
7	81	22616	22214.7					81	24353	24242.3						81	20626	20749.7						81	25215	23973						81	25092	24395.7						81	22191	22059.7						81	35364
8	82	22955	22909.3					82	25699	24867.3						82	21075	21213.7						82	23508	23371						82	24096	23641						82	22639	23077						82	35651
9	83	23157	22599.3					83	24550	24154						83	21940	22016						83	21390	21532						83	21735	21773.7						83	24401	23620.7						83	36270
10	84	21686	21607.3					84	22213	22340.3						84	23033	22609.3						84	19698	19724.3						84	19490	19498.7						84	23822	23784.7						84	34619
11	85	19979	20068.7					85	20258	20162						85	22855	22483.3						85	18085	18471.3						85	17271	17825						85	23131	22936.3						85	32559
12	86	18541	18884.3					86	18015	18497						86	21562	21715.7						86	17631	17797.7						86	16714	17178						86	21856	22158						86	32052
13	87	18133	18188					87	17218	17599.7						87	20730	20889.3						87	17677	17870.7						87	17549	17835						87	21487	21003.3						87	30701
14	88	17890	18408.3					88	17566	17371.7						88	20376	20632						88	18304	18575.3						88	19242	19463.7						88	19667	20026						88	31709
15	89	19202	19465					89	17331	18018.3						89	20790	20947.3						89	19745	19952.7						89	21600	21851						89	18924	18868.7						89	34922
16	90	21303	21287.7					90	19158	19075						90	21676	21795.3						90	21809	21869.7						90	24711	24430.3						90	18015	18245.7						90	38069
17	91	23358	23542.7					91	20736	20463.7						91	22920	23016.3						91	24055	23952.3						91	26980	26085						91	17798	18034.7						91	40525
18	92	25967	24985.7					92	21497	21767.7						92	24453	24322.3						92	25993	25790						92	26564	26256						92	18291	18494.7						92	40487
19	93	25632	25477.7					93	23070	23125.7						93	25594	24970						93	27322	27728.7						93	25224	25084						93	19395	19353						93	39144
20	94	24834	24519					94	24810	24738.3						94	24863	25157.3						94	29871	28777.3						94	23464	23480.3						94	20373	20458.7						94	36427
21	95	23091	23109.3					95	26335	25705						95	25015	24398.3						95	29139	28360.3						95	21753	21752						95	21608	21790.7						95	34836
22	96	21403	21234.3					96	25970	25248.7						96	23317	23323.3						96	26071	26016.3						96	20039	20159.3						96	23391	22582.3						96	32439
23	97	19209	19661					97	23441	23133.7						97	21638	21660						97	22839	23002						97	18686	18794.7						97	22748	22457.7						97	31274
24	98	18371	18456.7					98	19990	20512.3						98	20025	20309.3						98	20096	20527.3						98	17659	18207.3						98	21234	21372.7						98	30256
25	99	17790	18237.3					99	18106	18754.7						99	19265	19402.7						99	18647	19294.3						99	18277	18508.7						99	20136	20038						99	31259
26	100	18551	19057					100	18168	18722						100	18918	19667						100	19140	19364.3						100	19590	19953						100	18744	19175.7						100	32221
27	101	20830	21051					101	19892	20298.3						101	20818	20706						101	20306	20846						101	21992	21578.3						101	18647	19281						101	34862
28	102	23772	23402.3					102	22835	22634						102	22382	22663						102	23092	22394.7						102	23153	23162.7						102	20452	20462.7						102	35712
29	103	25605	25199					103	25175	24815.3						103	24789	24346.3						103	23786	23641.7						103	24343	23614.7						103	22289	22488.3						103	36338
30	104	26220	25610.3					104	26436	25736						104	25868	25360.7						104	24047	23954.7						104	23348	23165						104	24724	24322.7						104	35316
31	105	25006	24672.3					105	25597	25417.3						105	25425	24986.7						105	24031	23505.7						105	21804	21856						105	25955	25192.3						105	34347
32	106	22791	22758					106	24219	23700.7						106	23667	23545.7						106	22439	22562.7						106	20416	20378.3						106	24898	25136						106	31336
33	107	20477	20491.3					107	21286	21751.7						107	21545	21461.3						107	21218	21220						107	18915	18957.7						107	24555	23747						107	31181
34	108	18206	18720.7					108	19750	19907						108	19172	19694.7						108	20003	20131.3						108	17542	18299.3						108	21788	21938						108	30139
35	109	17479	17889.7					109	18685	18948.3						109	18367	18662.3						109	19173	19544.7						109	18441	18477.7						109	19471	20078						109	30406
36	110	17984	18263.7					110	18410	18931						110	18448	18824						110	19458	19873.7						110	19450	19692.3						110	18975	18992.3						110	32082
37	111	19328	19521					111	19698	19961.7						111	19657	19587.3						111	20990	20950.7						111	21186	21074.3						111	18531	18793						111	34226
38	112	21251	21097.7					112	21777	21464.7						112	20657	20765.3						112	22404	22083						112	22587	21973.7						112	18873	19421						112	35447
39	113	22714	22106.3					113	22919	22551						113	21982	21768.3						113	22855	22461.7						113	22148	22011.3						113	20859	20255						113	36452
40	114	22354	22176.7					114	22957	22661						114	22666	21986.7						114	22126	21723.3						114	21299	21104.3						114	21033	21153.3						114	35926
41	115	21462	21553					115	22107	22012.3						115	21312	21954						115	20189	20243.7						115	19866	19881.3						115	21568	21368						115	34305
42	116	20843	20568.3					116	20973	20795.7						116	21884	21589.3						116	18416	19158.7						116	18479	18554.7						116	21503	21472.3						116	33170
43	117	19400	19493.7					117	19307	19639						117	21572	21321.3						117	18871	18722.7						117	17319	17628.3						117	21346	20945						117	31892
44	118	18238	18312.7					118	18637	18861.3						118	20508	20598.7						118	18881	19186						118	17087	17455.3						118	19986	20072.3						118	30002
45	119	17300	17510.3					119	18640	18988.3						119	19716	19601						119	19806	19963						119	17960	18170.3						119	18885	19248.7						119	30346
46	120	16993	17560.3					120	19688	19686						120	18579	18919.7						120	21202	20722						120	19464	19222.7						120	18875	18796.3						120	32242
47	121	18388	18618					121	20730	20732						121	18464	18912						121	21158	21440						121	20244	20488						121	18629	19125.3						121	34030
48	122	20473	20533.7					122	21778	21657.3						122	19693	19778.3						122	21960	22035.3						122	21756	21419.3						122	19872	20014						122	36957
49	123	22740	22154.3					123	22464	22360.3						123	21178	21011						123	22988	22854.3						123	22258	22017.3						123	21541	21092.7						123	38118
50	124	23250	22949					124	22839	22858						124	22162	21683.3						124	23615	23559						124	22038	21967.3						124	21865	21825						124	37435
51	125	22857	22441.3					125	23271	22718.3						125	21710	21622.7						125	24074	23733						125	21606	21871						125	22069	22094.7						125	35914
52	126	21217	21508.7					126	22045	22064.7						126	20996	20716						126	23510	23357						126	21969	21376.3						126	22350	21506						126	34751
53	127	20452	20221					127	20878	20738.7						127	19442	19623.3						127	22487	22174.7						127	20554	20781.7						127	20099	20568.7						127	33694
54	128	18994	19237.7					128	19293	19435						128	18432	18584.7						128	20527	21254.3						128	19822	20148.3						128	19257	19306.3						128	31800
55	129	18267	18531.3					129	18134	18678.3						129	17880	17934.7						129	20749	20418.7						129	20069	19838.3						129	18563	18462.7						129	31344
56	130	18333	18538.7					130	18608	18562.3						130	17492	17995						130	19980	20425						130	19624	20266						130	17568	17831.7						130	31980
57	131	19016	19107					131	18945	19320						131	18613	18469						131	20546	20814.3						131	21105	20970.7						131	17364	17641						131	34001
58	132	19972	20363					132	20407	20226.3						132	19302	19293.3						132	21917	21737						132	22183	21921						132	17991	18241						132	35779
59	133	22101	21589					133	21327	21391.7						133	19965	20247.7						133	22748	22464.3						133	22475	22429						133	19368	19111						133	37070
60	134	22694	22635.3					134	22441	22148.3						134	21476	20913						134	22728	22971						134	22629	22680.7						134	19974	19989.3						134	38438
61	135	23111	22731					135	22677	22795.7						135	21298	21486.3						135	23437	23310.7						135	22938	22430.3						135	20626	20411						135	37209
62	136	22388	22185.3					136	23269	22756.7						136	21685	21238						136	23767	23282.7						136	21724	21871.3						136	20633	20686.3						136	35384
63	137	21057	21296.7					137	22324	22329.3						137	20731	20593						137	22644	22756						137	20952	21013.3						137	20800	20523.3						137	35387
64	138	20445	20225.3					138	21395	21359						138	19363	19497						138	21857	21908.7						138	20364	20355						138	20137	19996.3						138	33721
65	139	19174	19456					139	20358	20384.7						139	18397	18730.3						139	21225	20922						139	19749	19979.7						139	19052	19575.7						139	32469
66	140	18749	19415.3					140	19401	20114.7						140	18431	18626.3						140	19684	20392.3						140	19826	20150						140	19538	19844						140	32849
67	141	20323	21099					141	20585	21390.7						141	19051	20445						141	20268	20396.3						141	20875	20922.3						141	20942	21720						141	34856
68	142	24225	24719.7					142	24186	24670						142	23853	25387.7						142	21237	21613						142	22066	22908						142	24680	26172.3						142	37145
69	143	29611	25740.3					143	29239	25754						143	33259	28118.7						143	23334	24282.3						143	25783	23010.3						143	32895	27903						143	43047
70	144	23385	21835.7					144	23837	23525.3						144	27244	24430						144	28276	25318.3						144	21182	20944.3						144	26134	24229						144	35393
71	145	12511	11965.3					145	17500	13779						145	12787	13343.7						145	24345	17540.3						145	15868	12350						145	13658	13264						145	26244
72	146	0	4170.33					146	0	5833.33						146	0	4262.33						146	0	8115						146	0	5289.33						146	0	4552.67						146	0
73	147	0	0					147	0	0						147	0	0						147	0	0						147	0	0						147	0	0						147	0
[truncated: 40 more columns]

## Sheet: rcay+rtgy
	pos	GCAT						pos	ATGC							pos	GGCA							pos	TGCC							pos	GCAC							pos	GTGC							pos	ACAC
-73	1	0	0					1	0	0						1	0	0						1	0	0						1	0	0						1	0	0						1	0
-72	2	20365	18694.3					2	59703	32736.3						2	18296	18193.3						2	36982	26429.7						2	13220	12116						2	24694	15302.3						2	32674
-71	3	35718	33730.3					3	38506	41815.7						3	36284	33594						3	42307	35323.7						3	23128	22134						3	21213	23505.3						3	36079
-70	4	45108	40186					4	27238	31032.3						4	46202	38863.7						4	26682	31068.7						4	30054	25987						4	24609	22191.3						4	29017
-69	5	39732	39279.3					5	27353	28034						5	34105	36240.3						5	24217	25242						5	24779	25260.3						5	20752	21544.7						5	27591
-68	6	32998	34601.3					6	29511	29581						6	28414	29709.7						6	24827	25082.7						6	20948	22003.7						6	19273	19650.7						6	26771
-67	7	31074	31348					7	31879	31640.3						7	26610	27373						7	26204	26531.3						7	20284	20353.3						7	18927	19246.7						7	27804
-66	8	29972	30779.7					8	33531	33661.3						8	27095	27329.7						8	28563	28221						8	19828	20628.7						8	19540	20062.7						8	28274
-65	9	31293	31491					9	35574	35458.7						9	28284	28346.3						9	29896	30421.3						9	21774	21353.3						9	21721	21328.7						9	28571
-64	10	33208	32520.7					10	37271	36592.3						10	29660	29549						10	32805	32086						10	22458	22444						10	22725	22950.7						10	29622
-63	11	33061	33460.3					11	36932	36585						11	30703	30902.7						11	33557	33646.7						11	23100	23104						11	24406	23680.3						11	29214
-62	12	34112	34172					12	35552	35515.3						12	32345	31753.3						12	34578	34122.3						12	23754	23591						12	23910	23764						12	29306
-61	13	35343	35140.3					13	34062	34309.3						13	32212	31745.3						13	34232	33732						13	23919	23624.7						13	22976	23140.7						13	28708
-60	14	35966	35190.7					14	33314	32910						14	30679	30622						14	32386	32350.7						14	23201	22687						14	22536	22005						14	27939
-59	15	34263	34433.3					15	31354	31745						15	28975	28921.3						15	30434	30356.3						15	20941	21812.7						15	20503	21058						15	27170
-58	16	33071	33073.7					16	30567	31205						16	27110	27293						16	28249	28928.7						16	21296	20956.3						16	20135	20131.3						16	26598
-57	17	31887	31918.7					17	31694	31544						17	25794	26442.7						17	28103	28261						17	20632	20670						17	19756	19975.7						17	26866
-56	18	30798	31201.7					18	32371	32446.7						18	26424	26434.3						18	28431	28622.3						18	20082	20739.3						18	20036	20213						18	27438
-55	19	30920	30914					19	33275	33548.7						19	27085	27329						19	29333	29722.3						19	21504	21289						19	20847	20914.3						19	29370
-54	20	31024	32034					20	35000	34587.3						20	28478	28858.7						20	31403	31282.3						20	22281	22233.3						20	21860	21887.7						20	30275
-53	21	34158	33252					21	35487	35037.3						21	31013	30654.7						21	33111	32722.3						21	22915	23133.7						21	22956	22642.7						21	30831
-52	22	34574	34851					22	34625	34933						22	32473	32062.3						22	33653	33326.7						22	24205	23664						22	23112	22940.3						22	30397
-51	23	35821	35329.3					23	34687	33889						23	32701	32384.3						23	33216	32940.7						23	23872	23792						23	22753	22424						23	30046
-50	24	35593	35521.3					24	32355	32818.7						24	31979	31472.3						24	31953	31303.3						24	23299	23307						24	21407	21661.3						24	29003
-49	25	35150	34643					25	31414	31942.7						25	29737	29875.7						25	28741	29476.3						25	22750	22251						25	20824	20821.7						25	28916
-48	26	33186	33146					26	32059	31750						26	27911	28002.3						26	27735	27751.7						26	20704	21303.3						26	20234	20208						26	27922
-47	27	31102	31964.3					27	31777	32097.3						27	26359	26843						27	26779	26688.7						27	20456	20118						27	19566	19740.7						27	27048
-46	28	31605	31751					28	32456	32484.7						28	26259	26617						28	25552	25868.3						28	19194	19484						28	19422	19575.7						28	26736
-45	29	32546	32505					29	33221	33542.3						29	27233	27373						29	25274	25330.7						29	18802	19286.7						29	19739	20079						29	26866
-44	30	33364	33477.7					30	34950	35487.3						30	28627	28162.7						30	25166	25971.3						30	19864	19876						30	21076	21242						30	27445
-43	31	34523	34315.7					31	38291	37974.7						31	28628	29224.3						31	27474	27833						31	20962	20953						31	22911	22876.7						31	28148
-42	32	35060	35620.7					32	40683	39626						32	30418	30024						32	30859	30436						32	22033	22125.3						32	24643	23955.3						32	30079
-41	33	37279	36877					33	39904	39383.3						33	31026	30973						33	32975	32211						33	23381	23177.7						33	24312	24380.7						33	30840
-40	34	38292	37450.3					34	37563	37434						34	31475	30820						34	32799	32351.7						34	24119	23441						34	24187	23936.3						34	30107
-39	35	36780	36658.7					35	34835	34775						35	29959	30238						35	31281	31176						35	22823	22633.3						35	23310	23058.7						35	28188
-38	36	34904	34731.3					36	31927	32864.7						36	29280	28759						36	29448	29264						36	20958	21211.3						36	21679	21760.3						36	26134
-37	37	32510	32621.3					37	31832	31957						37	27038	27842.3						37	27063	27853						37	19853	20114.7						37	20292	20662.7						37	24779
-36	38	30450	31106					38	32112	32656.7						38	27209	27884						38	27048	27406.7						38	19533	20132.3						38	20017	20311						38	25384
-35	39	30358	31124					39	34026	33935.7						39	29405	29674.7						39	28109	28374.3						39	21011	21098.7						39	20624	21043.7						39	27050
-34	40	32564	32504.3					40	35669	35879.3						40	32410	32149						40	29966	29709.7						40	22752	22632						40	22490	22425.3						40	29244
-33	41	34591	34605.7					41	37943	37088.7						41	34632	34491.7						41	31054	31321.7						41	24133	24434.3						41	24162	23827.3						41	30711
-32	42	36662	36579.7					42	37654	37285.3						42	36433	35464.7						42	32945	32200						42	26418	25376.3						42	24830	24595.7						42	30523
-31	43	38486	37796					43	36259	36093						43	35329	35082.3						43	32601	32722.7						43	25578	25344.7						43	24795	24487.7						43	29796
-30	44	38240	37595.3					44	34366	34232						44	33485	33172						44	32622	32085.7						44	24038	23813.3						44	23838	23532						44	27683
-29	45	36060	35843.7					45	32071	32518.7						45	30702	30930.3						45	31034	30602.3						45	21824	22182						45	21963	22100						45	25782
-28	46	33231	33516.7					46	31119	31050						46	28604	28804						46	28151	28443.3						46	20684	20624.3						46	20499	20778.3						46	24397
-27	47	31259	31772.7					47	29960	30882.7						47	27106	27673						47	26145	26633.7						47	19365	19729						47	19873	20000.3						47	24331
-26	48	30828	31294					48	31569	31887.7						48	27309	27291.7						48	25605	26269						48	19138	19797						48	19629	20013.7						48	25335
-25	49	31795	32303.3					49	34134	34606.3						49	27460	27948.3						49	27057	27167.3						49	20888	20785.3						49	20539	20961.3						49	28174
-24	50	34287	34389.3					50	38116	38258.3						50	29076	29312.3						50	28840	29580.7						50	22330	22397.7						50	22716	23008.3						50	31557
-23	51	37086	37118					51	42525	42513.7						51	31401	31013.3						51	32845	32528.3						51	23975	24342.7						51	25770	25658.3						51	33774
-22	52	39981	39062.7					52	46900	46064.7						52	32563	32326.7						52	35900	35801.3						52	26723	26004.3						52	28489	28783						52	35619
-21	53	40121	40400.3					53	48769	47605.7						53	33016	33427						53	38659	38568.3						53	27315	27139						53	32090	31289						53	33929
-20	54	41099	40775					54	47148	46950.7						54	34702	33951.7						54	41146	40386.7						54	27379	27599.3						54	33288	33077.7						54	32093
-19	55	41105	40295					55	44935	44340.7						55	34137	34394.7						55	41355	40900.3						55	28104	27183						55	33855	33238.3						55	30381
-18	56	38681	39139.3					56	40939	40371.3						56	34345	34157.3						56	40200	39083.3						56	26066	26379						56	32572	31645						56	27379
-17	57	37632	38122.3					57	35240	35987.3						57	33990	33351.7						57	35695	35510.7						57	24967	24943.7						57	28508	28654.3						57	26469
-16	58	38054	36994.3					58	31783	32856.3						58	31720	32188.3						58	30637	31254.7						58	23798	23786.3						58	24883	25403.7						58	25523
-15	59	35297	36061					59	31546	32415						59	30855	30940						59	27432	28188						59	22594	22863.7						59	22820	23391.3						59	26181
-14	60	34832	35337.7					60	33916	34014.7						60	30245	30654.7						60	26495	26821						60	22199	22793						60	22471	22951.7						60	26932
-13	61	35884	36314.7					61	36582	36956.3						61	30864	30898.7						61	26536	26728						61	23586	23432.3						61	23564	23836.3						61	29015
-12	62	38228	38185.3					62	40371	39606.7						62	31587	31526						62	27153	27658						62	24512	24825.7						62	25474	25405						62	30447
-11	63	40444	39648.3					63	41867	41627.7						63	32127	31703						63	29285	29116.7						63	26379	26326.7						63	27177	27077						63	32523
-10	64	40273	40122					64	42645	42720.7						64	31395	31654						64	30912	31240						64	28089	27671.3						64	28580	28261						64	33458
-9	65	39649	39327.3					65	43650	42672						65	31440	31491.3						65	33523	33341.7						65	28546	28321.3						65	29026	28714.7						65	33594
-8	66	38060	38673.7					66	41721	41007.3						66	31639	31866.7						66	35590	34343.7						66	28329	28449						66	28538	28354.7						66	33155
-7	67	38312	38401.3					67	37651	37758						67	32521	32407						67	33918	34183						67	28472	28464.3						67	27500	27464.7						67	31798
-6	68	38832	38291					68	33902	34908.7						68	33061	33487.3						68	33041	33066.3						68	28592	28385.3						68	26356	26491						68	31700
-5	69	37729	38287.7					69	33173	33724.7						69	34880	34494.7						69	32240	32577.7						69	28092	28483						69	25617	25884.3						69	30455
-4	70	38302	38243.7					70	34099	34408						70	35543	35434.3						70	32452	33094.3						70	28765	28298.3						70	25680	25886						70	31430
-3	71	38700	38594.7					71	35952	35802.7						71	35880	36164						71	34591	34479.3						71	28038	28425.7						71	26361	26374						71	32415
-2	72	38782	39048					72	37357	37469.7						72	37069	36944.7						72	36395	35760.3						72	28474	28556.7						72	27081	27213.7						72	32033
-1	73	39662	39181.3					73	39100	38706.3						73	37885	37083						73	36295	36858.3						73	29158	28610.3						73	28199	28146						73	32709
0	74	39100	38706.3					74	39662	39181.3						74	36295	36858.3						74	37885	37083						74	28199	28146						74	29158	28610.3						74	30621
1	75	37357	37469.7					75	38782	39048						75	36395	35760.3						75	37069	36944.7						75	27081	27213.7						75	28474	28556.7						75	29880
2	76	35952	35802.7					76	38700	38594.7						76	34591	34479.3						76	35880	36164						76	26361	26374						76	28038	28425.7						76	28866
3	77	34099	34408					77	38302	38243.7						77	32452	33094.3						77	35543	35434.3						77	25680	25886						77	28765	28298.3						77	28263
4	78	33173	33724.7					78	37729	38287.7						78	32240	32577.7						78	34880	34494.7						78	25617	25884.3						78	28092	28483						78	29520
5	79	33902	34908.7					79	38832	38291						79	33041	33066.3						79	33061	33487.3						79	26356	26491						79	28592	28385.3						79	29377
6	80	37651	37758					80	38312	38401.3						80	33918	34183						80	32521	32407						80	27500	27464.7						80	28472	28464.3						80	30742
7	81	41721	41007.3					81	38060	38673.7						81	35590	34343.7						81	31639	31866.7						81	28538	28354.7						81	28329	28449						81	32130
8	82	43650	42672					82	39649	39327.3						82	33523	33341.7						82	31440	31491.3						82	29026	28714.7						82	28546	28321.3						82	33467
9	83	42645	42720.7					83	40273	40122						83	30912	31240						83	31395	31654						83	28580	28261						83	28089	27671.3						83	33832
10	84	41867	41627.7					84	40444	39648.3						84	29285	29116.7						84	32127	31703						84	27177	27077						84	26379	26326.7						84	34213
11	85	40371	39606.7					85	38228	38185.3						85	27153	27658						85	31587	31526						85	25474	25405						85	24512	24825.7						85	32514
12	86	36582	36956.3					86	35884	36314.7						86	26536	26728						86	30864	30898.7						86	23564	23836.3						86	23586	23432.3						86	30042
13	87	33916	34014.7					87	34832	35337.7						87	26495	26821						87	30245	30654.7						87	22471	22951.7						87	22199	22793						87	28914
14	88	31546	32415					88	35297	36061						88	27432	28188						88	30855	30940						88	22820	23391.3						88	22594	22863.7						88	29008
15	89	31783	32856.3					89	38054	36994.3						89	30637	31254.7						89	31720	32188.3						89	24883	25403.7						89	23798	23786.3						89	30383
16	90	35240	35987.3					90	37632	38122.3						90	35695	35510.7						90	33990	33351.7						90	28508	28654.3						90	24967	24943.7						90	32428
17	91	40939	40371.3					91	38681	39139.3						91	40200	39083.3						91	34345	34157.3						91	32572	31645						91	26066	26379						91	36770
18	92	44935	44340.7					92	41105	40295						92	41355	40900.3						92	34137	34394.7						92	33855	33238.3						92	28104	27183						92	40063
19	93	47148	46950.7					93	41099	40775						93	41146	40386.7						93	34702	33951.7						93	33288	33077.7						93	27379	27599.3						93	39626
20	94	48769	47605.7					94	40121	40400.3						94	38659	38568.3						94	33016	33427						94	32090	31289						94	27315	27139						94	38234
21	95	46900	46064.7					95	39981	39062.7						95	35900	35801.3						95	32563	32326.7						95	28489	28783						95	26723	26004.3						95	35157
22	96	42525	42513.7					96	37086	37118						96	32845	32528.3						96	31401	31013.3						96	25770	25658.3						96	23975	24342.7						96	31724
23	97	38116	38258.3					97	34287	34389.3						97	28840	29580.7						97	29076	29312.3						97	22716	23008.3						97	22330	22397.7						97	29531
24	98	34134	34606.3					98	31795	32303.3						98	27057	27167.3						98	27460	27948.3						98	20539	20961.3						98	20888	20785.3						98	27023
25	99	31569	31887.7					99	30828	31294						99	25605	26269						99	27309	27291.7						99	19629	20013.7						99	19138	19797						99	26724
26	100	29960	30882.7					100	31259	31772.7						100	26145	26633.7						100	27106	27673						100	19873	20000.3						100	19365	19729						100	26825
27	101	31119	31050					101	33231	33516.7						101	28151	28443.3						101	28604	28804						101	20499	20778.3						101	20684	20624.3						101	28641
28	102	32071	32518.7					102	36060	35843.7						102	31034	30602.3						102	30702	30930.3						102	21963	22100						102	21824	22182						102	29909
29	103	34366	34232					103	38240	37595.3						103	32622	32085.7						103	33485	33172						103	23838	23532						103	24038	23813.3						103	31337
30	104	36259	36093					104	38486	37796						104	32601	32722.7						104	35329	35082.3						104	24795	24487.7						104	25578	25344.7						104	31332
31	105	37654	37285.3					105	36662	36579.7						105	32945	32200						105	36433	35464.7						105	24830	24595.7						105	26418	25376.3						105	29612
32	106	37943	37088.7					106	34591	34605.7						106	31054	31321.7						106	34632	34491.7						106	24162	23827.3						106	24133	24434.3						106	26927
33	107	35669	35879.3					107	32564	32504.3						107	29966	29709.7						107	32410	32149						107	22490	22425.3						107	22752	22632						107	25220
34	108	34026	33935.7					108	30358	31124						108	28109	28374.3						108	29405	29674.7						108	20624	21043.7						108	21011	21098.7						108	24203
35	109	32112	32656.7					109	30450	31106						109	27048	27406.7						109	27209	27884						109	20017	20311						109	19533	20132.3						109	24513
36	110	31832	31957					110	32510	32621.3						110	27063	27853						110	27038	27842.3						110	20292	20662.7						110	19853	20114.7						110	25245
37	111	31927	32864.7					111	34904	34731.3						111	29448	29264						111	29280	28759						111	21679	21760.3						111	20958	21211.3						111	28291
38	112	34835	34775					112	36780	36658.7						112	31281	31176						112	29959	30238						112	23310	23058.7						112	22823	22633.3						112	30021
39	113	37563	37434					113	38292	37450.3						113	32799	32351.7						113	31475	30820						113	24187	23936.3						113	24119	23441						113	29743
40	114	39904	39383.3					114	37279	36877						114	32975	32211						114	31026	30973						114	24312	24380.7						114	23381	23177.7						114	30398
41	115	40683	39626					115	35060	35620.7						115	30859	30436						115	30418	30024						115	24643	23955.3						115	22033	22125.3						115	29645
42	116	38291	37974.7					116	34523	34315.7						116	27474	27833						116	28628	29224.3						116	22911	22876.7						116	20962	20953						116	29060
43	117	34950	35487.3					117	33364	33477.7						117	25166	25971.3						117	28627	28162.7						117	21076	21242						117	19864	19876						117	28085
44	118	33221	33542.3					118	32546	32505						118	25274	25330.7						118	27233	27373						118	19739	20079						118	18802	19286.7						118	27287
45	119	32456	32484.7					119	31605	31751						119	25552	25868.3						119	26259	26617						119	19422	19575.7						119	19194	19484						119	26316
46	120	31777	32097.3					120	31102	31964.3						120	26779	26688.7						120	26359	26843						120	19566	19740.7						120	20456	20118						120	25812
47	121	32059	31750					121	33186	33146						121	27735	27751.7						121	27911	28002.3						121	20234	20208						121	20704	21303.3						121	26468
48	122	31414	31942.7					122	35150	34643						122	28741	29476.3						122	29737	29875.7						122	20824	20821.7						122	22750	22251						122	26714
49	123	32355	32818.7					123	35593	35521.3						123	31953	31303.3						123	31979	31472.3						123	21407	21661.3						123	23299	23307						123	27326
50	124	34687	33889					124	35821	35329.3						124	33216	32940.7						124	32701	32384.3						124	22753	22424						124	23872	23792						124	28212
51	125	34625	34933					125	34574	34851						125	33653	33326.7						125	32473	32062.3						125	23112	22940.3						125	24205	23664						125	27639
52	126	35487	35037.3					126	34158	33252						126	33111	32722.3						126	31013	30654.7						126	22956	22642.7						126	22915	23133.7						126	25895
53	127	35000	34587.3					127	31024	32034						127	31403	31282.3						127	28478	28858.7						127	21860	21887.7						127	22281	22233.3						127	25826
54	128	33275	33548.7					128	30920	30914						128	29333	29722.3						128	27085	27329						128	20847	20914.3						128	21504	21289						128	25166
55	129	32371	32446.7					129	30798	31201.7						129	28431	28622.3						129	26424	26434.3						129	20036	20213						129	20082	20739.3						129	24670
56	130	31694	31544					130	31887	31918.7						130	28103	28261						130	25794	26442.7						130	19756	19975.7						130	20632	20670						130	25274
57	131	30567	31205					131	33071	33073.7						131	28249	28928.7						131	27110	27293						131	20135	20131.3						131	21296	20956.3						131	25584
58	132	31354	31745					132	34263	34433.3						132	30434	30356.3						132	28975	28921.3						132	20503	21058						132	20941	21812.7						132	26356
59	133	33314	32910					133	35966	35190.7						133	32386	32350.7						133	30679	30622						133	22536	22005						133	23201	22687						133	27152
60	134	34062	34309.3					134	35343	35140.3						134	34232	33732						134	32212	31745.3						134	22976	23140.7						134	23919	23624.7						134	27734
61	135	35552	35515.3					135	34112	34172						135	34578	34122.3						135	32345	31753.3						135	23910	23764						135	23754	23591						135	27614
62	136	36932	36585					136	33061	33460.3						136	33557	33646.7						136	30703	30902.7						136	24406	23680.3						136	23100	23104						136	27526
63	137	37271	36592.3					137	33208	32520.7						137	32805	32086						137	29660	29549						137	22725	22950.7						137	22458	22444						137	26567
64	138	35574	35458.7					138	31293	31491						138	29896	30421.3						138	28284	28346.3						138	21721	21328.7						138	21774	21353.3						138	25285
65	139	33531	33661.3					139	29972	30779.7						139	28563	28221						139	27095	27329.7						139	19540	20062.7						139	19828	20628.7						139	24659
66	140	31879	31640.3					140	31074	31348						140	26204	26531.3						140	26610	27373						140	18927	19246.7						140	20284	20353.3						140	24740
67	141	29511	29581					141	32998	34601.3						141	24827	25082.7						141	28414	29709.7						141	19273	19650.7						141	20948	22003.7						141	25316
68	142	27353	28034					142	39732	39279.3						142	24217	25242						142	34105	36240.3						142	20752	21544.7						142	24779	25260.3						142	28270
69	143	27238	31032.3					143	45108	40186						143	26682	31068.7						143	46202	38863.7						143	24609	22191.3						143	30054	25987						143	31401
70	144	38506	41815.7					144	35718	33730.3						144	42307	35323.7						144	36284	33594						144	21213	23505.3						144	23128	22134						144	25642
71	145	59703	32736.3					145	20365	18694.3						145	36982	26429.7						145	18296	18193.3						145	24694	15302.3						145	13220	12116						145	25984
72	146	0	19901					146	0	6788.33						146	0	12327.3						146	0	6098.67						146	0	8231.33						146	0	4406.67						146	0
73	147	0	0					147	0	0						147	0	0						147	0	0						147	0	0						147	0	0						147	0
[truncated: 46 more columns]

## Sheet: unclassified
	pos	ACGG							pos	CCGT									pos	GCGA							pos	TCGC									pos	ATCG							pos	CGAT
-73	1	0	0						1	0	0								1	0	0						1	0	0								1	0	0						1	0	0
-72	2	25866	17493.3						2	11901	10052								2	11202	10815.3						2	18814	12461								2	32714	19582.7						2	19325	15395.3
-71	3	26614	23878						3	18255	17386.7								3	21244	19865.7						3	18569	17188.7								3	26034	27644						3	26861	26023.3
-70	4	19154	21016.3						4	22004	20186.3								4	27151	23385						4	14183	15813.7								4	24184	25304.7						4	31884	30383.7
-69	5	17281	17870.7						5	20300	20365								5	21760	22166.3						5	14689	14765.3								5	25696	26089.7						5	32406	31566
-68	6	17177	17445						6	18791	18940.7								6	17588	18505.7						6	15424	15614								6	28389	28060						6	30408	30383.7
-67	7	17877	17729						7	17731	18281.7								7	16169	16768.7						7	16729	16649								7	30095	29868.7						7	28337	28843.7
-66	8	18133	18306.3						8	18323	18093.3								8	16549	16461.3						8	17794	17714								8	31122	30936						8	27786	28113
-65	9	18909	18802.7						9	18226	18568.7								9	16666	16865.7						9	18619	18608.7								9	31591	31431						9	28216	28290
-64	10	19366	19292.3						10	19157	19062.7								10	17382	17340.7						10	19413	19128.7								10	31580	31239						10	28868	29076.7
-63	11	19602	19292						11	19805	19724								11	17974	18166						11	19354	19392.7								11	30546	30849.3						11	30146	29727.7
-62	12	18908	19034.7						12	20210	20226.3								12	19142	18747.7						12	19411	19194								12	30422	30125						12	30169	30299.3
-61	13	18594	18490						13	20664	20550.3								13	19127	18818						13	18817	18929.7								13	29407	29481						13	30583	30495
-60	14	17968	17897						14	20777	20647.7								14	18185	18301.7						14	18561	18352.3								14	28614	28372.7						14	30733	30782.3
-59	15	17129	17396.7						15	20502	20256.3								15	17593	17447.7						15	17679	17814.3								15	27097	27512.3						15	31031	30341.3
-58	16	17093	16997.3						16	19490	19595								16	16565	16686.3						16	17203	17184								16	26826	26943.7						16	29260	29092
-57	17	16770	17135						17	18793	18807								17	15901	15923.3						17	16670	16930								17	26908	27285.7						17	26985	27450
-56	18	17542	17693.7						18	18138	18473.7								18	15304	15776.7						18	16917	17228.3								18	28123	28547.7						18	26105	26240.3
-55	19	18769	18669						19	18490	18399.7								19	16125	16240.3						19	18098	18238.7								19	30612	29725.7						19	25631	26090
-54	20	19696	19709.7						20	18571	18937.7								20	17292	17143.3						20	19701	19079.7								20	30442	30729.7						20	26534	26633
-53	21	20664	20182						21	19752	19895.7								21	18013	17987						21	19440	19421.7								21	31135	30880						21	27734	27685.7
-52	22	20186	20232.7						22	21364	20842.7								22	18656	18576.7						22	19124	19167.3								22	31063	30329.3						22	28789	28817
-51	23	19848	19430						23	21412	21311								23	19061	18961.7						23	18938	18546.3								23	28790	29166						23	29928	29803.3
-50	24	18256	18908.3						24	21157	20917.7								24	19168	18936.7						24	17577	17790.7								24	27645	27705						24	30693	30305.3
-49	25	18621	18430						25	20184	20261								25	18581	18374						25	16857	16998								25	26680	27023						25	30295	30135.7
-48	26	18413	18799						26	19442	19394.7								26	17373	17743						26	16560	16536.7								26	26744	27211						26	29419	29123.7
-47	27	19363	19391.3						27	18558	19105								27	17275	17675.3						27	16193	16321.3								27	28209	27811.7						27	27657	28382
-46	28	20398	20068.7						28	19315	19342.3								28	18378	18087.3						28	16211	16047.7								28	28482	28296.3						28	28070	28322.7
-45	29	20445	20165.3						29	20154	19346								29	18609	18387						29	15739	15916.7								29	28198	28542.7						29	29241	29081
-44	30	19653	19915.3						30	18569	18852.7								30	18174	18138						30	15800	16074								30	28948	29176						30	29932	29572.7
-43	31	19648	19761						31	17835	18125								31	17631	18016.7						31	16683	16831.3								31	30382	30148.3						31	29545	29482.3
-42	32	19982	19972						32	17971	18158.3								32	18245	18165.7						32	18011	17757.3								32	31115	30890.7						32	28970	29368.3
-41	33	20286	20189						33	18669	18805.3								33	18621	18740.7						33	18578	18473								33	31175	30696.7						33	29590	29615
-40	34	20299	19802						34	19776	19633.3								34	19356	19038.7						34	18830	18499.7								34	29800	29942.3						34	30285	30491
-39	35	18821	19121.3						35	20455	20171.3								35	19139	19116						35	18091	18033.7								35	28852	28439.7						35	31598	31009.3
-38	36	18244	18421.3						36	20283	19903.7								36	18853	18663						36	17180	17265								36	26667	27331.3						36	31145	30763
-37	37	18199	18576						37	18973	18942								37	17997	17999						37	16524	16816.7								37	26475	26925.3						37	29546	29234.7
-36	38	19285	19229						38	17570	18013								38	17147	17686.3						38	16746	16939								38	27634	28160.7						38	27013	27709.3
-35	39	20203	20564.3						39	17496	17853.7								39	17915	17987						39	17547	17648								39	30373	29977.3						39	26569	26733.3
-34	40	22205	22118						40	18495	18477.3								40	18899	18829.7						40	18651	18372.7								40	31925	31307.7						40	26618	27197.7
-33	41	23946	23083						41	19441	19555.3								41	19675	19737.7						41	18920	18729								41	31625	31744						41	28406	28388
-32	42	23098	22889						42	20730	20696.3								42	20639	20282.3						42	18616	18521.3								42	31682	31009.3						42	30140	29810
-31	43	21623	21577.3						43	21918	21472.7								43	20533	20126.3						43	18028	17960.3								43	29721	29762						43	30884	30959.3
-30	44	20011	19992.7						44	21770	21551.7								44	19207	19117						44	17237	17219								44	27883	28233.7						44	31854	31446.3
-29	45	18344	18768						45	20967	21100.7								45	17611	18070.7						45	16392	16683								45	27097	27355.3						45	31601	31113.7
-28	46	17949	18029.7						46	20565	20338.7								46	17394	17042						46	16420	16306								46	27086	26743						46	29886	30201
-27	47	17796	18197.3						47	19484	19638								47	16121	16629.3						47	16106	16139.7								47	26046	26448.7						47	29116	28912.7
-26	48	18847	18562.7						48	18865	18837.7								48	16373	16212.3						48	15893	15886.7								48	26214	26390						48	27736	28032.3
-25	49	19045	19143.7						49	18164	18345.3								49	16143	16068						49	15661	15846								49	26910	26812.7						49	27245	27440.3
-24	50	19539	19683.3						50	18007	18298.7								50	15688	15408						50	15984	16005								50	27314	27927.3						50	27340	27468.3
-23	51	20466	20473						51	18725	19096.3								51	14393	15080						51	16370	16844								51	29558	29360.3						51	27820	27384.3
-22	52	21414	21150.7						52	20557	20583.7								52	15159	14917.3						52	18178	17955.7								52	31209	30843.3						52	26993	27202.7
-21	53	21572	21793.7						53	22469	22378								53	15200	15509.3						53	19319	18989								53	31763	31462						53	26795	26880.7
-20	54	22395	21927.7						54	24108	23582.7								54	16169	16095.7						54	19470	19516								54	31414	31215						54	26854	26721.3
-19	55	21816	21775.3						55	24171	23947.3								55	16918	16899.3						55	19759	19740.3								55	30468	30160						55	26515	26856.7
-18	56	21115	20900						56	23563	23385								56	17611	17676.7						56	19992	19408.3								56	28598	28735.7						56	27201	26940.7
-17	57	19769	20138						57	22421	22740.7								57	18501	18156.3						57	18474	18605.3								57	27141	27455.3						57	27106	27025.7
-16	58	19530	19753.3						58	22238	21856.3								58	18357	18301.7						58	17350	17616								58	26627	27249						58	26770	27030.3
-15	59	19961	20283						59	20910	21021								59	18047	17999.7						59	17024	17024.7								59	27979	28440.3						59	27215	27332.3
-14	60	21358	21281.7						60	19915	20593.7								60	17595	18053.3						60	16700	17108								60	30715	30191.3						60	28012	27921.3
-13	61	22526	22211.7						61	20956	20556.7								61	18518	18221.7						61	17600	17723.3								61	31880	31178.3						61	28537	28913.7
-12	62	22751	22455						62	20799	20607								62	18552	18640.3						62	18870	18419								62	30940	30945.3						62	30192	30081.3
-11	63	22088	22243.7						63	20066	20174.7								63	18851	18452.3						63	18787	18989.3								63	30016	30373.3						63	31515	30312.7
-10	64	21892	22098.7						64	19659	20092.3								64	17954	17944.3						64	19311	19574								64	30164	30214.7						64	29231	29173
-9	65	22316	22278.7						65	20552	20439.7								65	17028	17218						65	20624	20346.3								65	30464	30160.3						65	26773	26991
-8	66	22628	22396.3						66	21108	21560.7								66	16672	17264.7						66	21104	21162.3								66	29853	29404.3						66	24969	25231.3
-7	67	22245	22255.3						67	23022	22175								67	18094	17552						67	21759	21355.7								67	27896	27998						67	23952	24306
-6	68	21893	21953.3						68	22395	22229.7								68	17890	18202						68	21204	20904.7								68	26245	27010.7						68	23997	24080.3
-5	69	21722	22193						69	21272	21805.7								69	18622	18621.7						69	19751	20252.3								69	26891	26760						69	24292	24322.3
-4	70	22964	22578						70	21750	21392.3								70	19353	19171.3						70	19802	19911.3								70	27144	27758						70	24678	25238
-3	71	23048	23093.7						71	21155	21400.3								71	19539	19825						71	20181	20201.3								71	29239	28892.7						71	26744	26540.7
-2	72	23269	23103						72	21296	21676.7								72	20583	20358.7						72	20621	20630								72	30295	29945						72	28200	28197.7
-1	73	22992	22946.7						73	22579	22289								73	20954	20875						73	21088	20887.7								73	30301	30081.7						73	29649	29383.3
0	74	22579	22289						74	22992	22946.7								74	21088	20887.7						74	20954	20875								74	29649	29383.3						74	30301	30081.7
1	75	21296	21676.7						75	23269	23103								75	20621	20630						75	20583	20358.7								75	28200	28197.7						75	30295	29945
2	76	21155	21400.3						76	23048	23093.7								76	20181	20201.3						76	19539	19825								76	26744	26540.7						76	29239	28892.7
3	77	21750	21392.3						77	22964	22578								77	19802	19911.3						77	19353	19171.3								77	24678	25238						77	27144	27758
4	78	21272	21805.7						78	21722	22193								78	19751	20252.3						78	18622	18621.7								78	24292	24322.3						78	26891	26760
5	79	22395	22229.7						79	21893	21953.3								79	21204	20904.7						79	17890	18202								79	23997	24080.3						79	26245	27010.7
6	80	23022	22175						80	22245	22255.3								80	21759	21355.7						80	18094	17552								80	23952	24306						80	27896	27998
7	81	21108	21560.7						81	22628	22396.3								81	21104	21162.3						81	16672	17264.7								81	24969	25231.3						81	29853	29404.3
8	82	20552	20439.7						82	22316	22278.7								82	20624	20346.3						82	17028	17218								82	26773	26991						82	30464	30160.3
9	83	19659	20092.3						83	21892	22098.7								83	19311	19574						83	17954	17944.3								83	29231	29173						83	30164	30214.7
10	84	20066	20174.7						84	22088	22243.7								84	18787	18989.3						84	18851	18452.3								84	31515	30312.7						84	30016	30373.3
11	85	20799	20607						85	22751	22455								85	18870	18419						85	18552	18640.3								85	30192	30081.3						85	30940	30945.3
12	86	20956	20556.7						86	22526	22211.7								86	17600	17723.3						86	18518	18221.7								86	28537	28913.7						86	31880	31178.3
13	87	19915	20593.7						87	21358	21281.7								87	16700	17108						87	17595	18053.3								87	28012	27921.3						87	30715	30191.3
14	88	20910	21021						88	19961	20283								88	17024	17024.7						88	18047	17999.7								88	27215	27332.3						88	27979	28440.3
15	89	22238	21856.3						89	19530	19753.3								89	17350	17616						89	18357	18301.7								89	26770	27030.3						89	26627	27249
16	90	22421	22740.7						90	19769	20138								90	18474	18605.3						90	18501	18156.3								90	27106	27025.7						90	27141	27455.3
17	91	23563	23385						91	21115	20900								91	19992	19408.3						91	17611	17676.7								91	27201	26940.7						91	28598	28735.7
18	92	24171	23947.3						92	21816	21775.3								92	19759	19740.3						92	16918	16899.3								92	26515	26856.7						92	30468	30160
19	93	24108	23582.7						93	22395	21927.7								93	19470	19516						93	16169	16095.7								93	26854	26721.3						93	31414	31215
20	94	22469	22378						94	21572	21793.7								94	19319	18989						94	15200	15509.3								94	26795	26880.7						94	31763	31462
21	95	20557	20583.7						95	21414	21150.7								95	18178	17955.7						95	15159	14917.3								95	26993	27202.7						95	31209	30843.3
22	96	18725	19096.3						96	20466	20473								96	16370	16844						96	14393	15080								96	27820	27384.3						96	29558	29360.3
23	97	18007	18298.7						97	19539	19683.3								97	15984	16005						97	15688	15408								97	27340	27468.3						97	27314	27927.3
24	98	18164	18345.3						98	19045	19143.7								98	15661	15846						98	16143	16068								98	27245	27440.3						98	26910	26812.7
25	99	18865	18837.7						99	18847	18562.7								99	15893	15886.7						99	16373	16212.3								99	27736	28032.3						99	26214	26390
26	100	19484	19638						100	17796	18197.3								100	16106	16139.7						100	16121	16629.3								100	29116	28912.7						100	26046	26448.7
27	101	20565	20338.7						101	17949	18029.7								101	16420	16306						101	17394	17042								101	29886	30201						101	27086	26743
28	102	20967	21100.7						102	18344	18768								102	16392	16683						102	17611	18070.7								102	31601	31113.7						102	27097	27355.3
29	103	21770	21551.7						103	20011	19992.7								103	17237	17219						103	19207	19117								103	31854	31446.3						103	27883	28233.7
30	104	21918	21472.7						104	21623	21577.3								104	18028	17960.3						104	20533	20126.3								104	30884	30959.3						104	29721	29762
31	105	20730	20696.3						105	23098	22889								105	18616	18521.3						105	20639	20282.3								105	30140	29810						105	31682	31009.3
32	106	19441	19555.3						106	23946	23083								106	18920	18729						106	19675	19737.7								106	28406	28388						106	31625	31744
33	107	18495	18477.3						107	22205	22118								107	18651	18372.7						107	18899	18829.7								107	26618	27197.7						107	31925	31307.7
34	108	17496	17853.7						108	20203	20564.3								108	17547	17648						108	17915	17987								108	26569	26733.3						108	30373	29977.3
35	109	17570	18013						109	19285	19229								109	16746	16939						109	17147	17686.3								109	27013	27709.3						109	27634	28160.7
36	110	18973	18942						110	18199	18576								110	16524	16816.7						110	17997	17999								110	29546	29234.7						110	26475	26925.3
37	111	20283	19903.7						111	18244	18421.3								111	17180	17265						111	18853	18663								111	31145	30763						111	26667	27331.3
38	112	20455	20171.3						112	18821	19121.3								112	18091	18033.7						112	19139	19116								112	31598	31009.3						112	28852	28439.7
39	113	19776	19633.3						113	20299	19802								113	18830	18499.7						113	19356	19038.7								113	30285	30491						113	29800	29942.3
40	114	18669	18805.3						114	20286	20189								114	18578	18473						114	18621	18740.7								114	29590	29615						114	31175	30696.7
41	115	17971	18158.3						115	19982	19972								115	18011	17757.3						115	18245	18165.7								115	28970	29368.3						115	31115	30890.7
42	116	17835	18125						116	19648	19761								116	16683	16831.3						116	17631	18016.7								116	29545	29482.3						116	30382	30148.3
43	117	18569	18852.7						117	19653	19915.3								117	15800	16074						117	18174	18138								117	29932	29572.7						117	28948	29176
44	118	20154	19346						118	20445	20165.3								118	15739	15916.7						118	18609	18387								118	29241	29081						118	28198	28542.7
45	119	19315	19342.3						119	20398	20068.7								119	16211	16047.7						119	18378	18087.3								119	28070	28322.7						119	28482	28296.3
46	120	18558	19105						120	19363	19391.3								120	16193	16321.3						120	17275	17675.3								120	27657	28382						120	28209	27811.7
47	121	19442	19394.7						121	18413	18799								121	16560	16536.7						121	17373	17743								121	29419	29123.7						121	26744	27211
48	122	20184	20261						122	18621	18430								122	16857	16998						122	18581	18374								122	30295	30135.7						122	26680	27023
49	123	21157	20917.7						123	18256	18908.3								123	17577	17790.7						123	19168	18936.7								123	30693	30305.3						123	27645	27705
50	124	21412	21311						124	19848	19430								124	18938	18546.3						124	19061	18961.7								124	29928	29803.3						124	28790	29166
51	125	21364	20842.7						125	20186	20232.7								125	19124	19167.3						125	18656	18576.7								125	28789	28817						125	31063	30329.3
52	126	19752	19895.7						126	20664	20182								126	19440	19421.7						126	18013	17987								126	27734	27685.7						126	31135	30880
53	127	18571	18937.7						127	19696	19709.7								127	19701	19079.7						127	17292	17143.3								127	26534	26633						127	30442	30729.7
54	128	18490	18399.7						128	18769	18669								128	18098	18238.7						128	16125	16240.3								128	25631	26090						128	30612	29725.7
55	129	18138	18473.7						129	17542	17693.7								129	16917	17228.3						129	15304	15776.7								129	26105	26240.3						129	28123	28547.7
56	130	18793	18807						130	16770	17135								130	16670	16930						130	15901	15923.3								130	26985	27450						130	26908	27285.7
57	131	19490	19595						131	17093	16997.3								131	17203	17184						131	16565	16686.3								131	29260	29092						131	26826	26943.7
58	132	20502	20256.3						132	17129	17396.7								132	17679	17814.3						132	17593	17447.7								132	31031	30341.3						132	27097	27512.3
59	133	20777	20647.7						133	17968	17897								133	18561	18352.3						133	18185	18301.7								133	30733	30782.3						133	28614	28372.7
60	134	20664	20550.3						134	18594	18490								134	18817	18929.7						134	19127	18818								134	30583	30495						134	29407	29481
61	135	20210	20226.3						135	18908	19034.7								135	19411	19194						135	19142	18747.7								135	30169	30299.3						135	30422	30125
62	136	19805	19724						136	19602	19292								136	19354	19392.7						136	17974	18166								136	30146	29727.7						136	30546	30849.3
63	137	19157	19062.7						137	19366	19292.3								137	19413	19128.7						137	17382	17340.7								137	28868	29076.7						137	31580	31239
64	138	18226	18568.7						138	18909	18802.7								138	18619	18608.7						138	16666	16865.7								138	28216	28290						138	31591	31431
65	139	18323	18093.3						139	18133	18306.3								139	17794	17714						139	16549	16461.3								139	27786	28113						139	31122	30936
66	140	17731	18281.7						140	17877	17729								140	16729	16649						140	16169	16768.7								140	28337	28843.7						140	30095	29868.7
67	141	18791	18940.7						141	17177	17445								141	15424	15614						141	17588	18505.7								141	30408	30383.7						141	28389	28060
68	142	20300	20365						142	17281	17870.7								142	14689	14765.3						142	21760	22166.3								142	32406	31566						142	25696	26089.7
69	143	22004	20186.3						143	19154	21016.3								143	14183	15813.7						143	27151	23385								143	31884	30383.7						143	24184	25304.7
70	144	18255	17386.7						144	26614	23878								144	18569	17188.7						144	21244	19865.7								144	26861	26023.3						144	26034	27644
71	145	11901	10052						145	25866	17493.3								145	18814	12461						145	11202	10815.3								145	19325	15395.3						145	32714	19582.7
72	146	0	3967						146	0	8622								146	0	6271.33						146	0	3734								146	0	6441.67						146	0	10904.7
73	147	0	0						147	0	0								147	0	0						147	0	0								147	0	0						147	0	0
