# Supplementary material for: Oligonucleotide Sequence Motifs as Nucleosome Positioning Signals
Source: PLoS One. 2010 Jun 3;5(6):e10933. doi: 10.1371/journal.pone.0010933 (PMC2880596; doi:10.1371/journal.pone.0010933)
Supplement: File S2 — Tetranucleotide & dinucleotide characterization of in vivo libraries. Separate tables identical to Table S1 and Table S2 were generated for each library listed in Table 2 and are located in File S2. In these tables, the 256 tetranucleotides are arranged in the table according to the 10 unique dinucleotide steps positioned in the center of the tetranucleotides. Reverse complements are also paired. For all dinucleotides and tetranucleotides, the maximum amplitude periodicities, the FVOMAX and FVO10.2 values, the %FTS10.2 values, and the phase angles are listed. Additionally, within each library, each tetranucleotide and dinucleotide FVO10.2 was normalized by the average FVO10.2 of all tetranucleotides and dinucleotides, respectively. (0.51 MB XLS) [file pone.0010933.s012.xls]

## Sheet: summary
		Kaplan et al. 2009	Kaplan et al. 2009	Mavrich et al. 2008	Weiner et al. 2009	Valouev et al. 2008
		S. Cerevisiae	S. Cerevisiae	S. Cerevisiae	S. Cerevisiae	C. Elegans
		In Vitro R1	EtOH NOCL R1	H3H4	RPO21 0 min	SRX000425
	Worksheet code	invitro1	enocl1	h3h4	rpo21_0	c_elegans
	# of Reads	4762619	3319496	2145737	2335794	35370418
	Coverage (reads / 200 bp)	79	55	35	39	71
	Average tetramer periodicity +/- SD	10.20 +/- 0.19	10.33 +/- 0.34	10.33 +/- 1.24	10.38 +/- 0.75	10.00 +/- 0.17
	Median tetramer periodicity	10.15	10.2	10.1	10.1	10
	Phase angle correl, r (in vitro vs. in vivo)	-	0.993	0.938	0.955	0.983
	Average tetramer FVO +/- SD	0.068 +/- 0.034	0.026 +/- 0.013	0.025 +/- 0.013	0.015 +/- 0.008	0.025 +/- 0.010
	Ratio of average tetra FVO over di FVO	1.523	1.605	1.816	1.589	1.659
	AAAA phase angle	178.6	162.6	171.5	163.3	177.7

## Sheet: invitro1
Center Di		Tetra	Period (bp)	FVO Max	FVO 10.2	Normalized FVO 10.2	%FTS 10.2	Phase θ
AA/TT	A	aaaa	10.2564	0.175807	0.175843	2.59738	0.374286	178.61
		tttt	10.2564	0.175807	0.175843	2.59738	0.374286	-173.57
		aaac	10.2564	0.125019	0.123167	1.81929	0.360344	-123.839
		gttt	10.2564	0.125019	0.123167	1.81929	0.360344	128.879
		aaag	10.2041	0.0977809	0.09782	1.4449	0.298763	-125.908
		cttt	10.2041	0.0977809	0.09782	1.4449	0.298763	130.948
		aaat	10.2041	0.158012	0.158076	2.33494	0.368015	-168.465
		attt	10.2041	0.158012	0.158076	2.33494	0.368015	173.505
	C	caaa	10.2041	0.120471	0.120519	1.78018	0.287444	140.634
		tttg	10.2041	0.120471	0.120519	1.78018	0.287444	-135.594
		caac	10.7527	0.0267649	0.0211776	0.312814	0.17928	-22.0082
		gttg	10.7527	0.0267649	0.0211776	0.312814	0.17928	27.0482
		caag	11.9048	0.019366	0.0060539	0.0894222	0.0624536	-138.347
		cttg	11.9048	0.019366	0.0060539	0.0894222	0.0624536	143.387
		caat	10.2041	0.0629921	0.0630173	0.93083	0.237277	119.089
		attg	10.2041	0.0629921	0.0630173	0.93083	0.237277	-114.049
	G	gaaa	10.2564	0.121637	0.119863	1.77049	0.308777	153.335
		tttc	10.2564	0.121637	0.119863	1.77049	0.308777	-148.295
		gaac	10.101	0.0568231	0.0561775	0.829798	0.312233	-68.4757
		gttc	10.101	0.0568231	0.0561775	0.829798	0.312233	73.5157
		gaag	10	0.0445791	0.0428674	0.633195	0.265854	-66.1325
		cttc	10	0.0445791	0.0428674	0.633195	0.265854	71.1725
		gaat	10.2564	0.0689968	0.0682014	1.0074	0.26761	159.144
		attc	10.2564	0.0689968	0.0682014	1.0074	0.26761	-154.104
	T	taaa	10.2041	0.118951	0.118999	1.75773	0.337665	171.793
		ttta	10.2041	0.118951	0.118999	1.75773	0.337665	-166.753
		taac	10.2041	0.0719911	0.0720199	1.06381	0.318473	-100.806
		gtta	10.2041	0.0719911	0.0720199	1.06381	0.318473	105.846
		taag	10.101	0.068571	0.0675498	0.997779	0.361549	-115.619
		ctta	10.101	0.068571	0.0675498	0.997779	0.361549	120.659
		taat	10.1523	0.0768401	0.0767914	1.13429	0.289447	179.134
		atta	10.1523	0.0768401	0.0767914	1.13429	0.289447	-174.094
Center Di		Tetra	Period (bp)	FVO Max	FVO 10.2	Normalized FVO	%FTS (10.2)	Phase θ
AC/GT	A	aaca	10.3627	0.0558905	0.0530778	0.784013	0.337304	-69.9104
		tgtt	10.3627	0.0558905	0.0530778	0.784013	0.337304	74.9504
		aacc	10.2564	0.0796675	0.0795904	1.17563	0.311196	-52.5061
		ggtt	10.2564	0.0796675	0.0795904	1.17563	0.311196	57.5461
		aacg	10.2564	0.0958607	0.0958791	1.41623	0.367291	-60.7352
		cgtt	10.2564	0.0958607	0.0958791	1.41623	0.367291	65.7752
		aact	10.3627	0.0440827	0.0415067	0.613096	0.244517	-89.908
		agtt	10.3627	0.0440827	0.0415067	0.613096	0.244517	94.948
	C	caca	10.1523	0.042392	0.0423901	0.626145	0.20779	60.7282
		tgtg	10.1523	0.042392	0.0423901	0.626145	0.20779	-55.6882
		cacc	10.101	0.078156	0.0769493	1.13662	0.343043	22.1665
		ggtg	10.101	0.078156	0.0769493	1.13662	0.343043	-17.1265
		cacg	10.3093	0.0439682	0.0431405	0.637229	0.219228	-5.64375
		cgtg	10.3093	0.0439682	0.0431405	0.637229	0.219228	10.6838
		cact	10.2041	0.0875032	0.0875382	1.29303	0.370994	41.5246
		agtg	10.2041	0.0875032	0.0875382	1.29303	0.370994	-36.4846
	G	gaca	10.101	0.068089	0.0656372	0.969527	0.270438	-5.12889
		tgtc	10.101	0.068089	0.0656372	0.969527	0.270438	10.1689
		gacc	10.101	0.134762	0.130051	1.92099	0.362093	-4.27396
		ggtc	10.101	0.134762	0.130051	1.92099	0.362093	9.31396
		gacg	10.1523	0.101831	0.101181	1.49454	0.390117	-21.3141
		cgtc	10.1523	0.101831	0.101181	1.49454	0.390117	26.3541
		gact	10.1523	0.0940576	0.0927033	1.36932	0.398575	10.5957
		agtc	10.1523	0.0940576	0.0927033	1.36932	0.398575	-5.55566
	T	taca	10.2564	0.0304404	0.0303608	0.44846	0.198948	-101.759
		tgta	10.2564	0.0304404	0.0303608	0.44846	0.198948	106.799
		tacc	10.2041	0.0543675	0.0543893	0.803385	0.241928	-50.4948
		ggta	10.2041	0.0543675	0.0543893	0.803385	0.241928	55.5348
		tacg	10.2041	0.0720381	0.0720669	1.0645	0.402404	-78.8641
		cgta	10.2041	0.0720381	0.0720669	1.0645	0.402404	83.9041
		tact	13.3333	0.0262582	0.0139844	0.206563	0.104937	-37.2528
		agta	13.3333	0.0262582	0.0139844	0.206563	0.104937	42.2928
Center Di		Tetra	Period (bp)	FVO Max	FVO 10.2	Normalized FVO	%FTS (10.2)	Phase θ
AG/CT	A	aaga	10.2041	0.0297572	0.0297691	0.439719	0.204886	-141.586
		tctt	10.2041	0.0297572	0.0297691	0.439719	0.204886	146.626
		aagc	10.2041	0.107118	0.107161	1.58288	0.325877	-48.8625
		gctt	10.2041	0.107118	0.107161	1.58288	0.325877	53.9025
		aagg	10.1523	0.0762882	0.0760688	1.12361	0.31255	-69.154
		cctt	10.1523	0.0762882	0.0760688	1.12361	0.31255	74.194
		aagt	10.2564	0.051925	0.0518641	0.766085	0.253578	-68.2355
		actt	10.2564	0.051925	0.0518641	0.766085	0.253578	73.2755
	C	caga	10.2041	0.0692506	0.0692783	1.02331	0.319428	165.715
		tctg	10.2041	0.0692506	0.0692783	1.02331	0.319428	-160.675
		cagc	10.2041	0.0443429	0.0443606	0.655251	0.19841	-49.7421
		gctg	10.2041	0.0443429	0.0443606	0.655251	0.19841	54.7821
		cagg	10.0503	0.0513898	0.0492483	0.727447	0.194289	-133.395
		cctg	10.0503	0.0513898	0.0492483	0.727447	0.194289	138.435
		cagt	10.2564	0.0264121	0.0263754	0.389591	0.169477	55.1974
		actg	10.2564	0.0264121	0.0263754	0.389591	0.169477	-50.1574
	G	gaga	11.0497	0.0379536	0.00644815	0.0952457	0.0962831	-60.1408
		tctc	11.0497	0.0379536	0.00644815	0.0952457	0.0962831	65.1808
		gagc	10.1523	0.124099	0.123056	1.81766	0.33371	-30.2936
		gctc	10.1523	0.124099	0.123056	1.81766	0.33371	35.3336
		gagg	10.1523	0.0752037	0.074407	1.09907	0.274734	-48.2239
		cctc	10.1523	0.0752037	0.074407	1.09907	0.274734	53.2639
		gagt	10.1523	0.0802509	0.0794731	1.1739	0.387049	-8.2357
		actc	10.1523	0.0802509	0.0794731	1.1739	0.387049	13.2757
	T	taga	10.0503	0.0769531	0.074939	1.10693	0.357789	-151.861
		tcta	10.0503	0.0769531	0.074939	1.10693	0.357789	156.901
		tagc	10.1523	0.0779893	0.0779096	1.1508	0.272514	-69.9728
		gcta	10.1523	0.0779893	0.0779096	1.1508	0.272514	75.0128
		tagg	10.101	0.0901109	0.0884341	1.30626	0.305585	-107.592
		ccta	10.101	0.0901109	0.0884341	1.30626	0.305585	112.632
		tagt	13.3333	0.0297104	0.0245008	0.361901	0.214257	-76.3531
		acta	13.3333	0.0297104	0.0245008	0.361901	0.214257	81.3931
Center Di		Tetra	Period (bp)	FVO Max	FVO 10.2	Normalized FVO	%FTS (10.2)	Phase θ
AT	A	aata	10.2041	0.0984261	0.0984655	1.45443	0.30354	-164.993
		tatt	10.2041	0.0984261	0.0984655	1.45443	0.30354	170.033
		aatc	10.2564	0.079659	0.0791842	1.16963	0.304189	-125.697
		gatt	10.2564	0.079659	0.0791842	1.16963	0.304189	130.737
		aatg	10.2041	0.0922156	0.0922525	1.36266	0.289375	-94.7115
		catt	10.2041	0.0922156	0.0922525	1.36266	0.289375	99.7515
		aatt	10.2041	0.138782	0.138837	2.05077	0.375264	-177.48
		*
	C	cata	10.1523	0.0720343	0.0719928	1.06341	0.289417	95.1382
		tatg	10.1523	0.0720343	0.0719928	1.06341	0.289417	-90.0982
		catc	10.2564	0.0770593	0.0769646	1.13684	0.364854	29.4124
		gatg	10.2564	0.0770593	0.0769646	1.13684	0.364854	-24.3724
		catg	10.4167	0.0607378	0.0551369	0.814428	0.268081	2.52
		*
	G	gata	10.2041	0.0380705	0.0380857	0.562565	0.206926	103.103
		tatc	10.2041	0.0380705	0.0380857	0.562565	0.206926	-98.0626
		gatc	10	0.0467738	0.0430862	0.636427	0.269892	2.52
		*
	T	tata	10.1523	0.0637686	0.0633891	0.93632	0.315196	-177.48
		*
Center Di		Tetra	Period (bp)	FVO Max	FVO 10.2	Normalized FVO	%FTS (10.2)	Phase θ
CA/TG	A	acaa	11.1732	0.0368049	0.019357	0.285922	0.0760557	97.5438
		ttgt	11.1732	0.0368049	0.019357	0.285922	0.0760557	-92.5038
		acac	10.2041	0.0870352	0.0870701	1.28611	0.347122	-19.6038
		gtgt	10.2041	0.0870352	0.0870701	1.28611	0.347122	24.6438
		acag	13.3333	0.030176	0.0221557	0.327263	0.1549	-77.8309
		ctgt	13.3333	0.030176	0.0221557	0.327263	0.1549	82.8709
		acat	10.2564	0.0566279	0.05624	0.830722	0.266189	10.6985
		atgt	10.2564	0.0566279	0.05624	0.830722	0.266189	-5.65846
	C	ccaa	10.2041	0.0884203	0.0884557	1.30658	0.263536	118.47
		ttgg	10.2041	0.0884203	0.0884557	1.30658	0.263536	-113.43
		ccac	13.245	0.0345464	0.0325067	0.480158	0.155882	37.0839
		gtgg	13.245	0.0345464	0.0325067	0.480158	0.155882	-32.0439
		ccag	10.2041	0.0598387	0.0598627	0.884232	0.268932	153.285
		ctgg	10.2041	0.0598387	0.0598627	0.884232	0.268932	-148.245
		ccat	10.2041	0.0621197	0.0621446	0.917938	0.239825	62.7654
		atgg	10.2041	0.0621197	0.0621446	0.917938	0.239825	-57.7254
	G	gcaa	11.236	0.066026	0.0621381	0.917843	0.171004	68.357
		ttgc	11.236	0.066026	0.0621381	0.917843	0.171004	-63.317
		gcac	10.1523	0.0959434	0.0950216	1.40356	0.267577	2.84555
		gtgc	10.1523	0.0959434	0.0950216	1.40356	0.267577	2.19445
		gcag	11.236	0.0437901	0.0217681	0.321537	0.0751629	55.5711
		ctgc	11.236	0.0437901	0.0217681	0.321537	0.0751629	-50.5311
		gcat	10.2041	0.0968143	0.096853	1.43062	0.286312	24.3314
		atgc	10.2041	0.0968143	0.096853	1.43062	0.286312	-19.2914
	T	tcaa	10.2564	0.05255	0.0525012	0.775496	0.216461	96.1922
		ttga	10.2564	0.05255	0.0525012	0.775496	0.216461	-91.1522
		tcac	10.2041	0.0545071	0.0545289	0.805447	0.348124	0.760292
		gtga	10.2041	0.0545071	0.0545289	0.805447	0.348124	4.27971
		tcag	9.90099	0.0358994	0.031854	0.470515	0.179372	166.708
		ctga	9.90099	0.0358994	0.031854	0.470515	0.179372	-161.668
		tcat	10.3093	0.0579888	0.0561437	0.8293	0.325387	27.8498
		atga	10.3093	0.0579888	0.0561437	0.8293	0.325387	-22.8098
Center Di		Tetra	Period (bp)	FVO Max	FVO 10.2	Normalized FVO	%FTS (10.2)	Phase θ
CC/GG	A	acca	10.1523	0.0556221	0.055395	0.81824	0.24475	24.0112
		tggt	10.1523	0.0556221	0.055395	0.81824	0.24475	-18.9712
		accc	10.101	0.107219	0.103898	1.53468	0.321586	11.6525
		gggt	10.101	0.107219	0.103898	1.53468	0.321586	-6.61245
		accg	10.1523	0.0586206	0.0584674	0.863622	0.238566	-0.0383873
		cggt	10.1523	0.0586206	0.0584674	0.863622	0.238566	5.07839
		acct	10.1523	0.0866319	0.085803	1.2674	0.349527	20.048
		aggt	10.1523	0.0866319	0.085803	1.2674	0.349527	-15.008
	C	ccca	10.0503	0.0812107	0.0756368	1.11723	0.266372	81.8726
		tggg	10.0503	0.0812107	0.0756368	1.11723	0.266372	-76.8326
		cccc	10.0503	0.0807013	0.0748153	1.1051	0.195624	66.1219
		gggg	10.0503	0.0807013	0.0748153	1.1051	0.195624	-61.0819
		cccg	10.0503	0.0374565	0.0353204	0.521718	0.128751	81.761
		cggg	10.0503	0.0374565	0.0353204	0.521718	0.128751	-76.721
		ccct	10.0503	0.0884339	0.0827022	1.22159	0.242695	62.1625
		aggg	10.0503	0.0884339	0.0827022	1.22159	0.242695	-57.1225
	G	gcca	10.1523	0.10567	0.103765	1.53272	0.30912	50.0373
		tggc	10.1523	0.10567	0.103765	1.53272	0.30912	-44.9973
		gccc	10.101	0.148066	0.142122	2.09928	0.345169	31.5052
		gggc	10.101	0.148066	0.142122	2.09928	0.345169	-26.4652
		gccg	10.1523	0.0794775	0.0780394	1.15272	0.25008	34.2274
		cggc	10.1523	0.0794775	0.0780394	1.15272	0.25008	-29.1874
		gcct	10.101	0.13794	0.135192	1.99693	0.334781	36.9354
		aggc	10.101	0.13794	0.135192	1.99693	0.334781	-31.8954
	T	tcca	9.70874	0.0368961	0.0236512	0.349352	0.177143	125.116
		tgga	9.70874	0.0368961	0.0236512	0.349352	0.177143	-120.076
		tccc	10.929	0.0654108	0.0159956	0.236272	0.120992	82.9603
		ggga	10.929	0.0654108	0.0159956	0.236272	0.120992	-77.9203
		tccg	10.989	0.0413747	0.0259664	0.383549	0.141742	-134.544
		cgga	10.989	0.0413747	0.0259664	0.383549	0.141742	139.584
		tcct	10.989	0.0482061	0.0140504	0.207539	0.121572	97.6661
		agga	10.989	0.0482061	0.0140504	0.207539	0.121572	-92.6261
Center Di		Tetra	Period (bp)	FVO Max	FVO 10.2	Normalized FVO	%FTS (10.2)	Phase θ
CG	A	acga	10.2041	0.0603509	0.0603751	0.891801	0.305234	-5.86247
		tcgt	10.2041	0.0603509	0.0603751	0.891801	0.305234	10.9025
		acgc	10.1523	0.101405	0.100475	1.48412	0.351458	-11.9769
		gcgt	10.1523	0.101405	0.100475	1.48412	0.351458	17.0169
		acgg	10.1523	0.0633814	0.06276	0.927028	0.290365	-41.3247
		ccgt	10.1523	0.0633814	0.06276	0.927028	0.290365	46.3647
		acgt	10.2041	0.109143	0.109187	1.6128	0.47523	2.52
		*
	C	ccga	11.1732	0.0372685	0.0316199	0.467058	0.136986	94.7712
		tcgg	11.1732	0.0372685	0.0316199	0.467058	0.136986	-89.7312
		ccgc	11.1732	0.0483563	0.0318157	0.46995	0.112562	30.9987
		gcgg	11.1732	0.0483563	0.0318157	0.46995	0.112562	-25.9587
		ccgg	11.0497	0.0407899	0.00656776	0.0970124	0.0468011	-177.48
		*
	G	gcga	10.1523	0.0530334	0.0523476	0.773227	0.185247	20.6752
		tcgc	10.1523	0.0530334	0.0523476	0.773227	0.185247	-15.6352
		gcgc	10.101	0.0738624	0.0697356	1.03007	0.196545	2.52
		*
	T	tcga	10.2564	0.0477306	0.047303	0.698713	0.236797	2.52
		*
Center Di		Tetra	Period (bp)	FVO Max	FVO 10.2	Normalized FVO	%FTS (10.2)	Phase θ
GA/TC	A	agaa	10.2564	0.0685833	0.0683189	1.00914	0.300546	173.578
		ttct	10.2564	0.0685833	0.0683189	1.00914	0.300546	-168.538
		agac	10.101	0.096427	0.0947508	1.39956	0.324708	-56.7026
		gtct	10.101	0.096427	0.0947508	1.39956	0.324708	61.7426
		agag	10.101	0.0727806	0.0707195	1.0446	0.290645	-77.1827
		ctct	10.101	0.0727806	0.0707195	1.0446	0.290645	82.2227
		agat	11.1732	0.0287673	0.0202552	0.29919	0.184924	-147.55
		atct	11.1732	0.0287673	0.0202552	0.29919	0.184924	152.59
	C	cgaa	10.2041	0.0735714	0.0736008	1.08716	0.228102	96.5438
		ttcg	10.2041	0.0735714	0.0736008	1.08716	0.228102	-91.5038
		cgac	10.1523	0.0745476	0.0741734	1.09562	0.389312	-14.291
		gtcg	10.1523	0.0745476	0.0741734	1.09562	0.389312	19.331
		cgag	10.1523	0.0363028	0.0361973	0.53467	0.177855	-19.0097
		ctcg	10.1523	0.0363028	0.0361973	0.53467	0.177855	24.0497
		cgat	10.2564	0.0612936	0.0611005	0.902516	0.295279	44.7588
		atcg	10.2564	0.0612936	0.0611005	0.902516	0.295279	-39.7188
	G	ggaa	11.1732	0.0622199	0.0527593	0.779309	0.179271	147.854
		ttcc	11.1732	0.0622199	0.0527593	0.779309	0.179271	-142.814
		ggac	10.0503	0.104647	0.0991479	1.46451	0.339406	-43.9503
		gtcc	10.0503	0.104647	0.0991479	1.46451	0.339406	48.9903
		ggag	10	0.0629876	0.0595253	0.879249	0.25527	-76.1855
		ctcc	10	0.0629876	0.0595253	0.879249	0.25527	81.2255
		ggat	11.1111	0.0418822	0.014268	0.210753	0.104321	16.9654
		atcc	11.1111	0.0418822	0.014268	0.210753	0.104321	-11.9254
	T	tgaa	12.5	0.0326341	0.0282192	0.416827	0.14986	94.5527
		ttca	12.5	0.0326341	0.0282192	0.416827	0.14986	-89.5127
		tgac	10.1523	0.0983667	0.0973884	1.43853	0.393643	-35.0361
		gtca	10.1523	0.0983667	0.0973884	1.43853	0.393643	40.0761
		tgag	10.101	0.0660528	0.0647783	0.956841	0.314912	-60.906
		ctca	10.101	0.0660528	0.0647783	0.956841	0.314912	65.946
		tgat	10.3627	0.0486078	0.0457116	0.675206	0.288711	11.2867
		atca	10.3627	0.0486078	0.0457116	0.675206	0.288711	-6.24665
Center Di		Tetra	Period (bp)	FVO Max	FVO 10.2	Normalized FVO	%FTS (10.2)	Phase θ
GC	A	agca	10.2041	0.0720205	0.0720493	1.06424	0.236231	-17.7902
		tgct	10.2041	0.0720205	0.0720493	1.06424	0.236231	22.8302
		agcc	10.1523	0.129976	0.127896	1.88916	0.324814	-5.57435
		ggct	10.1523	0.129976	0.127896	1.88916	0.324814	10.6144
		agcg	10.1523	0.0763655	0.0750041	1.10789	0.259746	-28.7728
		cgct	10.1523	0.0763655	0.0750041	1.10789	0.259746	33.8128
		agct	10.1523	0.0998675	0.0990946	1.46373	0.328226	2.52
		*
	C	cgca	11.236	0.0482416	0.0447875	0.661556	0.15829	41.0294
		tgcg	11.236	0.0482416	0.0447875	0.661556	0.15829	-35.9894
		cgcc	10.0503	0.080228	0.0745856	1.10171	0.262767	26.1936
		ggcg	10.0503	0.080228	0.0745856	1.10171	0.262767	-21.1536
		cgcg	11.5607	0.0447536	0.0355164	0.524613	0.165048	2.52
		*
	G	ggca	10.1523	0.0977886	0.0958698	1.41609	0.266787	-2.18984
		tgcc	10.1523	0.0977886	0.0958698	1.41609	0.266787	7.22984
		ggcc	10.101	0.182445	0.178087	2.63052	0.422444	2.52
		*
	T	tgca	10.2041	0.0505059	0.0505261	0.746321	0.162565	2.52
		*
Center Di		Tetra	Period (bp)	FVO Max	FVO 10.2	Normalized FVO	%FTS (10.2)	Phase θ
TA	A	ataa	10.1523	0.0768558	0.0765224	1.13031	0.28425	172.823
		ttat	10.1523	0.0768558	0.0765224	1.13031	0.28425	-167.783
		atac	10.2564	0.0558745	0.0554171	0.818567	0.259263	-97.8112
		gtat	10.2564	0.0558745	0.0554171	0.818567	0.259263	102.851
		atag	10.1523	0.0519085	0.0510263	0.75371	0.239373	-120.957
		ctat	10.1523	0.0519085	0.0510263	0.75371	0.239373	125.997
		atat	10.2041	0.0658407	0.0658671	0.972924	0.298237	-177.48
		*
	C	ctaa	10.1523	0.0937003	0.0932359	1.37719	0.320759	146.178
		ttag	10.1523	0.0937003	0.0932359	1.37719	0.320759	-141.138
		ctac	13.3333	0.0395831	0.0261304	0.385972	0.224045	-163.779
		gtag	13.3333	0.0395831	0.0261304	0.385972	0.224045	168.819
		ctag	10.0503	0.0772983	0.0729858	1.07807	0.307392	-177.48
		*
	G	gtaa	10.2564	0.065509	0.0652029	0.963112	0.249868	121.43
		ttac	10.2564	0.065509	0.0652029	0.963112	0.249868	-116.39
		gtac	13.3333	0.0415671	0.0178725	0.263995	0.136371	2.52
		*
	T	ttaa	10.1523	0.0866468	0.0854877	1.26274	0.296056	-177.48
		*
		Di	Period (bp)	FVO Max	FVO 10.2	Normalized FVO	%FTS (10.2)	Phase θ
		aa	10.2041	0.0702573	0.0702854	1.58398	0.300141	-173.306
		ac	10.2564	0.0451905	0.0451896	1.01841	0.368347	-27.6477
		ag	10.1523	0.0357521	0.0356181	0.802704	0.274603	-75.7456
		at	11.236	0.0298048	0.0267251	0.602288	0.195851	-177.48
		ca	10.2564	0.0333707	0.0333155	0.750812	0.224852	53.7613
		cc	10.101	0.0577889	0.0550378	1.24036	0.255845	42.6024
		cg	10.1523	0.0523007	0.0521067	1.1743	0.338334	2.52
		ct	10.1523	0.0357521	0.0356181	0.802704	0.274603	80.7856
		ga	9.70874	0.0252439	0.0130452	0.293992	0.165433	-41.168
		gc	10.1523	0.0810233	0.0800766	1.80464	0.282659	2.52
		gg	10.101	0.0577889	0.0550378	1.24036	0.255845	-37.5624
		gt	10.2564	0.0451905	0.0451896	1.01841	0.368347	32.6877
		ta	10.101	0.0470207	0.0460701	1.03826	0.377161	-177.48
		tc	9.70874	0.0252439	0.0130452	0.293992	0.165433	46.208
		tg	10.2564	0.0333707	0.0333155	0.750812	0.224852	-48.7213
		tt	10.2041	0.0702573	0.0702854	1.58398	0.300141	178.346

## Sheet: enocl1
Center Di		Tetra	Period (bp)	FVO Max	FVO 10.2	Normalized FVO 10.2	%FTS 10.2	Phase θ
AA/TT	A	aaaa	10.2564	0.0745999	0.0731011	2.86091	0.32025	162.574
		tttt	10.2564	0.0745999	0.0731011	2.86091	0.32025	-157.534
		aaac	10.3093	0.0421637	0.0403288	1.57832	0.254207	-144.461
		gttt	10.3093	0.0421637	0.0403288	1.57832	0.254207	149.501
		aaag	10.2564	0.0346351	0.0341518	1.33658	0.25671	-148.292
		cttt	10.2564	0.0346351	0.0341518	1.33658	0.25671	153.332
		aaat	10.2564	0.0664119	0.0649748	2.54288	0.363811	-177.454
		attt	10.2564	0.0664119	0.0649748	2.54288	0.363811	-177.506
	C	caaa	10.2564	0.0509965	0.0504211	1.9733	0.286253	125.834
		tttg	10.2564	0.0509965	0.0504211	1.9733	0.286253	-120.794
		caac	11.976	0.00997343	0.00497329	0.194636	0.0623666	53.2127
		gttg	11.976	0.00997343	0.00497329	0.194636	0.0623666	-48.1727
		caag	12.1951	0.00853814	0.0057769	0.226087	0.0830539	77.0965
		cttg	12.1951	0.00853814	0.0057769	0.226087	0.0830539	-72.0565
		caat	10.2564	0.0322304	0.0315258	1.23381	0.262719	121.773
		attg	10.2564	0.0322304	0.0315258	1.23381	0.262719	-116.733
	G	gaaa	10.3093	0.0538939	0.0522793	2.04602	0.331349	142.377
		tttc	10.3093	0.0538939	0.0522793	2.04602	0.331349	-137.337
		gaac	10.5263	0.0159839	0.0151249	0.591934	0.193626	-83.8007
		gttc	10.5263	0.0159839	0.0151249	0.591934	0.193626	88.8407
		gaag	10	0.0150803	0.0130529	0.510845	0.219888	-88.8347
		cttc	10	0.0150803	0.0130529	0.510845	0.219888	93.8747
		gaat	10.3093	0.0362726	0.0339611	1.32912	0.28331	159.917
		attc	10.3093	0.0362726	0.0339611	1.32912	0.28331	-154.877
	T	taaa	10.2564	0.044724	0.04367	1.70909	0.275341	157.22
		ttta	10.2564	0.044724	0.04367	1.70909	0.275341	-152.18
		taac	10.1523	0.0211864	0.0211928	0.829409	0.227062	-102.031
		gtta	10.1523	0.0211864	0.0211928	0.829409	0.227062	107.071
		taag	10.0503	0.0182714	0.0163463	0.639734	0.186378	-117.718
		ctta	10.0503	0.0182714	0.0163463	0.639734	0.186378	122.758
		taat	10.2564	0.0303689	0.0298669	1.16888	0.237734	170.506
		atta	10.2564	0.0303689	0.0298669	1.16888	0.237734	-165.466
Center Di		Tetra	Period (bp)	FVO Max	FVO 10.2	Normalized FVO 10.2	%FTS 10.2	Phase θ
AC/GT	A	aaca	10.8696	0.0147842	0.0077617	0.303765	0.101058	-116.5
		tgtt	10.8696	0.0147842	0.0077617	0.303765	0.101058	121.54
		aacc	10.1523	0.0264596	0.0260742	1.02045	0.23428	-56.3561
		ggtt	10.1523	0.0264596	0.0260742	1.02045	0.23428	61.3961
		aacg	10.2041	0.0321017	0.0321145	1.25685	0.263444	-64.6384
		cgtt	10.2041	0.0321017	0.0321145	1.25685	0.263444	69.6784
		aact	10.3627	0.0183951	0.0159752	0.625212	0.153689	-138.091
		agtt	10.3627	0.0183951	0.0159752	0.625212	0.153689	143.131
	C	caca	10.2564	0.023259	0.0227795	0.891508	0.20135	67.3968
		tgtg	10.2564	0.023259	0.0227795	0.891508	0.20135	-62.3568
		cacc	10.2041	0.0313638	0.0313763	1.22796	0.22239	25.2723
		ggtg	10.2041	0.0313638	0.0313763	1.22796	0.22239	-20.2323
		cacg	10.2041	0.0218344	0.0218431	0.85486	0.25305	-0.342053
		cgtg	10.2041	0.0218344	0.0218431	0.85486	0.25305	5.38205
		cact	10.2564	0.0299107	0.0297716	1.16515	0.271683	55.6223
		agtg	10.2564	0.0299107	0.0297716	1.16515	0.271683	-50.5823
	G	gaca	10.2041	0.0218386	0.0218474	0.855026	0.252595	5.53181
		tgtc	10.2041	0.0218386	0.0218474	0.855026	0.252595	-0.491805
		gacc	10.2041	0.048806	0.0488255	1.91085	0.339657	-4.06108
		ggtc	10.2041	0.048806	0.0488255	1.91085	0.339657	9.10108
		gacg	10.1523	0.0345216	0.0341909	1.33811	0.287647	-25.7187
		cgtc	10.1523	0.0345216	0.0341909	1.33811	0.287647	30.7587
		gact	10.1523	0.028218	0.028071	1.0986	0.365037	14.8178
		agtc	10.1523	0.028218	0.028071	1.0986	0.365037	-9.77777
	T	taca	9.09091	0.00812634	0.00142643	0.0558252	0.0855325	-150.588
		tgta	9.09091	0.00812634	0.00142643	0.0558252	0.0855325	155.628
		tacc	11.4286	0.0210473	0.020742	0.811767	0.200928	-55.4974
		ggta	11.4286	0.0210473	0.020742	0.811767	0.200928	60.5374
		tacg	10.2041	0.0274751	0.0274861	1.07571	0.269951	-73.8583
		cgta	10.2041	0.0274751	0.0274861	1.07571	0.269951	78.8983
		tact	9.38967	0.00969637	0.00488332	0.191115	0.165647	-109.826
		agta	9.38967	0.00969637	0.00488332	0.191115	0.165647	114.866
Center Di		Tetra	Period (bp)	FVO Max	FVO 10.2	Normalized FVO 10.2	%FTS 10.2	Phase θ
AG/CT	A	aaga	10.3093	0.0173292	0.016846	0.659291	0.195225	175.667
		tctt	10.3093	0.0173292	0.016846	0.659291	0.195225	-170.627
		aagc	10.2041	0.0255351	0.0255453	0.999751	0.244072	-57.4087
		gctt	10.2041	0.0255351	0.0255453	0.999751	0.244072	62.4487
		aagg	10.2041	0.0281227	0.028134	1.10106	0.243428	-71.6489
		cctt	10.2041	0.0281227	0.028134	1.10106	0.243428	76.6889
		aagt	11.1732	0.0190076	0.0171076	0.66953	0.180089	-93.7499
		actt	11.1732	0.0190076	0.0171076	0.66953	0.180089	98.7899
	C	caga	10.3093	0.0259092	0.0250941	0.982093	0.265287	139.263
		tctg	10.3093	0.0259092	0.0250941	0.982093	0.265287	-134.223
		cagc	11.2994	0.018146	0.0122164	0.478104	0.124178	-12.9222
		gctg	11.2994	0.018146	0.0122164	0.478104	0.124178	17.9622
		cagg	10.929	0.0174602	0.0114975	0.449971	0.134698	-114.158
		cctg	10.929	0.0174602	0.0114975	0.449971	0.134698	119.198
		cagt	10.2564	0.0122911	0.0122401	0.479034	0.155459	79.292
		actg	10.2564	0.0122911	0.0122401	0.479034	0.155459	-74.252
	G	gaga	11.1732	0.013679	0.0067531	0.264292	0.123199	104.367
		tctc	11.1732	0.013679	0.0067531	0.264292	0.123199	-99.3266
		gagc	10.2041	0.0437976	0.0438152	1.71477	0.31205	-28.4547
		gctc	10.2041	0.0437976	0.0438152	1.71477	0.31205	33.4947
		gagg	10.1523	0.0331938	0.0327835	1.28303	0.277599	-34.3634
		cctc	10.1523	0.0331938	0.0327835	1.28303	0.277599	39.4034
		gagt	10.2041	0.0204996	0.0205078	0.802601	0.359565	4.46454
		actc	10.2041	0.0204996	0.0205078	0.802601	0.359565	0.575464
	T	taga	10.101	0.0231778	0.022232	0.870078	0.341163	-151.623
		tcta	10.101	0.0231778	0.022232	0.870078	0.341163	156.663
		tagc	10.2564	0.0252148	0.024868	0.973244	0.238279	-66.5816
		gcta	10.2564	0.0252148	0.024868	0.973244	0.238279	71.6216
		tagg	10.2041	0.0316925	0.0317052	1.24083	0.257308	-87.9736
		ccta	10.2041	0.0316925	0.0317052	1.24083	0.257308	93.0136
		tagt	10.1523	0.0140967	0.0138744	0.542995	0.238841	-87.3914
		acta	10.1523	0.0140967	0.0138744	0.542995	0.238841	92.4314
Center Di		Tetra	Period (bp)	FVO Max	FVO 10.2	Normalized FVO 10.2	%FTS 10.2	Phase θ
AT	A	aata	10.2564	0.0420449	0.0413053	1.61654	0.272998	-176.231
		tatt	10.2564	0.0420449	0.0413053	1.61654	0.272998	-178.729
		aatc	10.3093	0.0371961	0.0358893	1.40458	0.289098	-146.461
		gatt	10.3093	0.0371961	0.0358893	1.40458	0.289098	151.501
		aatg	10.2564	0.0347971	0.0340451	1.3324	0.2833	-104.398
		catt	10.2564	0.0347971	0.0340451	1.3324	0.2833	109.438
		aatt	10.2564	0.0439247	0.0431822	1.68999	0.373935	-177.48
		*
	C	cata	10.2564	0.0304712	0.0298304	1.16745	0.28334	86.5291
		tatg	10.2564	0.0304712	0.0298304	1.16745	0.28334	-81.4891
		catc	10.1523	0.0250188	0.0248968	0.97437	0.411848	36.8117
		gatg	10.1523	0.0250188	0.0248968	0.97437	0.411848	-31.7717
		catg	10.2564	0.0222168	0.021931	0.8583	0.288593	2.52
		*
	G	gata	10.2564	0.020082	0.0199006	0.778838	0.236926	123.572
		tatc	10.2564	0.020082	0.0199006	0.778838	0.236926	-118.532
		gatc	9.90099	0.0146478	0.0109801	0.429723	0.245424	2.52
		*
	T	tata	10.2041	0.0199573	0.0199653	0.78137	0.201479	-177.48
		*
Center Di		Tetra	Period (bp)	FVO Max	FVO 10.2	Normalized FVO 10.2	%FTS 10.2	Phase θ
CA/TG	A	acaa	11.1732	0.0202692	0.0183621	0.718627	0.11316	103.213
		ttgt	11.1732	0.0202692	0.0183621	0.718627	0.11316	-98.1727
		acac	10.2564	0.0264514	0.0262115	1.02582	0.255775	-15.5881
		gtgt	10.2564	0.0264514	0.0262115	1.02582	0.255775	20.6281
		acag	11.8343	0.0116363	0.00307783	0.120455	0.0686226	-11.4191
		ctgt	11.8343	0.0116363	0.00307783	0.120455	0.0686226	16.4591
		acat	10.2564	0.0157125	0.0156195	0.611291	0.209258	34.027
		atgt	10.2564	0.0157125	0.0156195	0.611291	0.209258	-28.987
	C	ccaa	10.2041	0.0391241	0.0391398	1.53179	0.285724	102.441
		ttgg	10.2041	0.0391241	0.0391398	1.53179	0.285724	-97.4007
		ccac	11.236	0.0220449	0.0215231	0.842336	0.17385	45.5843
		gtgg	11.236	0.0220449	0.0215231	0.842336	0.17385	-40.5443
		ccag	10.1523	0.0183998	0.0183337	0.717515	0.168006	113.188
		ctgg	10.1523	0.0183998	0.0183337	0.717515	0.168006	-108.148
		ccat	10.2564	0.0254066	0.0254106	0.99448	0.265038	65.5275
		atgg	10.2564	0.0254066	0.0254106	0.99448	0.265038	-60.4875
	G	gcaa	10.2564	0.0285321	0.0281032	1.09986	0.20365	87.9965
		ttgc	10.2564	0.0285321	0.0281032	1.09986	0.20365	-82.9565
		gcac	10.2041	0.0311849	0.0311974	1.22095	0.27863	4.86487
		gtgc	10.2041	0.0311849	0.0311974	1.22095	0.27863	0.175126
		gcag	11.2994	0.0185728	0.0100504	0.393336	0.111029	43.4078
		ctgc	11.2994	0.0185728	0.0100504	0.393336	0.111029	-38.3678
		gcat	10.2564	0.0301967	0.0302045	1.1821	0.287601	28.198
		atgc	10.2564	0.0301967	0.0302045	1.1821	0.287601	-23.158
	T	tcaa	10.2564	0.0226736	0.0222716	0.871629	0.261169	96.8698
		ttga	10.2564	0.0226736	0.0222716	0.871629	0.261169	-91.8298
		tcac	10.3093	0.019117	0.0183595	0.718524	0.246595	-1.96434
		gtga	10.3093	0.019117	0.0183595	0.718524	0.246595	7.00434
		tcag	10.8696	0.0134866	0.0109703	0.429338	0.1907	166.533
		ctga	10.8696	0.0134866	0.0109703	0.429338	0.1907	-161.493
		tcat	10.3093	0.0148151	0.0145889	0.570958	0.225833	29.9294
		atga	10.3093	0.0148151	0.0145889	0.570958	0.225833	-24.8894
Center Di		Tetra	Period (bp)	FVO Max	FVO 10.2	Normalized FVO 10.2	%FTS 10.2	Phase θ
CC/GG	A	acca	10.2041	0.0247985	0.0248084	0.970912	0.19237	36.5555
		tggt	10.2041	0.0247985	0.0248084	0.970912	0.19237	-31.5155
		accc	10.2041	0.0450728	0.0450908	1.76469	0.284136	5.90985
		gggt	10.2041	0.0450728	0.0450908	1.76469	0.284136	-0.869849
		accg	10.101	0.0273553	0.0266319	1.04227	0.197001	-15.5903
		cggt	10.101	0.0273553	0.0266319	1.04227	0.197001	20.6303
		acct	10.1523	0.0310126	0.0307703	1.20424	0.273242	30.7318
		aggt	10.1523	0.0310126	0.0307703	1.20424	0.273242	-25.6918
	C	ccca	10.1523	0.0399214	0.0398402	1.5592	0.279616	66.793
		tggg	10.1523	0.0399214	0.0398402	1.5592	0.279616	-61.753
		cccc	10.1523	0.0398019	0.039269	1.53685	0.241784	38.5458
		gggg	10.1523	0.0398019	0.039269	1.53685	0.241784	-33.5058
		cccg	11.1732	0.0279361	0.0223147	0.873317	0.123484	45.2103
		cggg	11.1732	0.0279361	0.0223147	0.873317	0.123484	-40.1703
		ccct	10.1523	0.0341454	0.0340401	1.3322	0.227999	55.3364
		aggg	10.1523	0.0341454	0.0340401	1.3322	0.227999	-50.2964
	G	gcca	10.2041	0.0400889	0.0401049	1.56956	0.301756	45.4489
		tggc	10.2041	0.0400889	0.0401049	1.56956	0.301756	-40.4089
		gccc	10.1523	0.0539453	0.0536501	2.09967	0.290456	27.7789
		gggc	10.1523	0.0539453	0.0536501	2.09967	0.290456	-22.7389
		gccg	10.1523	0.0337534	0.0331479	1.29729	0.22728	17.9246
		cggc	10.1523	0.0337534	0.0331479	1.29729	0.22728	-12.8846
		gcct	10.2041	0.047474	0.047493	1.85871	0.35992	33.5827
		aggc	10.2041	0.047474	0.047493	1.85871	0.35992	-28.5427
	T	tcca	11.236	0.00945214	0.00846428	0.331261	0.136156	103.032
		tgga	11.236	0.00945214	0.00846428	0.331261	0.136156	-97.9919
		tccc	11.1111	0.0243694	0.00980143	0.383592	0.131683	13.1535
		ggga	11.1111	0.0243694	0.00980143	0.383592	0.131683	-8.11352
		tccg	10.3093	0.0136484	0.0132573	0.518845	0.111717	-86.4991
		cgga	10.3093	0.0136484	0.0132573	0.518845	0.111717	91.5391
		tcct	11.0497	0.0135046	0.00442663	0.173242	0.0728761	-59.4425
		agga	11.0497	0.0135046	0.00442663	0.173242	0.0728761	64.4825
Center Di		Tetra	Period (bp)	FVO Max	FVO 10.2	Normalized FVO 10.2	%FTS 10.2	Phase θ
CG	A	acga	10.1523	0.0190351	0.0186773	0.730962	0.25857	1.14383
		tcgt	10.1523	0.0190351	0.0186773	0.730962	0.25857	3.89617
		acgc	10.1523	0.0373135	0.037111	1.45239	0.296847	-14.419
		gcgt	10.1523	0.0373135	0.037111	1.45239	0.296847	19.459
		acgg	10.1523	0.0279151	0.0276735	1.08304	0.265509	-28.8585
		ccgt	10.1523	0.0279151	0.0276735	1.08304	0.265509	33.8985
		acgt	10.2041	0.0366579	0.0366725	1.43523	0.385895	2.52
		*
	C	ccga	11.236	0.0228119	0.0175054	0.685098	0.106149	72.321
		tcgg	11.236	0.0228119	0.0175054	0.685098	0.106149	-67.281
		ccgc	11.2994	0.0269135	0.0208903	0.817569	0.168442	10.46
		gcgg	11.2994	0.0269135	0.0208903	0.817569	0.168442	-5.42001
		ccgg	8.06452	0.018958	0.0115305	0.451262	0.0745718	2.52
		*
	G	gcga	11.236	0.0216905	0.0192238	0.752352	0.213637	35.8515
		tcgc	11.236	0.0216905	0.0192238	0.752352	0.213637	-30.8115
		gcgc	11.2994	0.0391095	0.0283158	1.10818	0.16911	2.52
		*
	T	tcga	10.2041	0.018477	0.0184844	0.723414	0.267428	2.52
		*
Center Di		Tetra	Period (bp)	FVO Max	FVO 10.2	Normalized FVO 10.2	%FTS 10.2	Phase θ
GA/TC	A	agaa	10.3093	0.0350688	0.0336691	1.31769	0.275785	161.082
		ttct	10.3093	0.0350688	0.0336691	1.31769	0.275785	-156.042
		agac	10.1523	0.0279302	0.0276127	1.08066	0.333365	-63.5085
		gtct	10.1523	0.0279302	0.0276127	1.08066	0.333365	68.5485
		agag	10.1523	0.0198632	0.0196445	0.768816	0.249424	-78.9613
		ctct	10.1523	0.0198632	0.0196445	0.768816	0.249424	84.0013
		agat	10.3627	0.0173613	0.0156333	0.611831	0.25373	-175.251
		atct	10.3627	0.0173613	0.0156333	0.611831	0.25373	-179.709
	C	cgaa	10.2564	0.0331	0.0325454	1.27371	0.24505	94.8746
		ttcg	10.2564	0.0331	0.0325454	1.27371	0.24505	-89.8346
		cgac	10.1523	0.0275183	0.0274279	1.07343	0.248642	-7.86184
		gtcg	10.1523	0.0275183	0.0274279	1.07343	0.248642	12.9018
		cgag	9.30233	0.0178169	0.0169274	0.662477	0.224604	16.8338
		ctcg	9.30233	0.0178169	0.0169274	0.662477	0.224604	-11.7938
		cgat	11.4286	0.0182418	0.0178843	0.699928	0.21637	55.1012
		atcg	11.4286	0.0182418	0.0178843	0.699928	0.21637	-50.0612
	G	ggaa	10.3093	0.0284445	0.0270121	1.05716	0.26066	131.798
		ttcc	10.3093	0.0284445	0.0270121	1.05716	0.26066	-126.758
		ggac	10.1523	0.0378781	0.0372911	1.45944	0.318663	-37.7738
		gtcc	10.1523	0.0378781	0.0372911	1.45944	0.318663	42.8138
		ggag	10.1523	0.0260784	0.0259121	1.01411	0.300363	-51.8544
		ctcc	10.1523	0.0260784	0.0259121	1.01411	0.300363	56.8944
		ggat	10.2041	0.0123235	0.0123284	0.48249	0.148232	75.4076
		atcc	10.2041	0.0123235	0.0123284	0.48249	0.148232	-70.3676
	T	tgaa	10.3627	0.0148559	0.0136538	0.534359	0.207732	107.805
		ttca	10.3627	0.0148559	0.0136538	0.534359	0.207732	-102.765
		tgac	10.2564	0.0373768	0.0370048	1.44823	0.369133	-38.3864
		gtca	10.2564	0.0373768	0.0370048	1.44823	0.369133	43.4264
		tgag	10.2564	0.0268323	0.0266578	1.04329	0.355724	-62.7121
		ctca	10.2564	0.0268323	0.0266578	1.04329	0.355724	67.7521
		tgat	10.2564	0.00932582	0.00932756	0.365047	0.189029	-5.00983
		atca	10.2564	0.00932582	0.00932756	0.365047	0.189029	10.0498
Center Di		Tetra	Period (bp)	FVO Max	FVO 10.2	Normalized FVO 10.2	%FTS 10.2	Phase θ
GC	A	agca	11.236	0.0176351	0.0173526	0.679116	0.182559	-1.82983
		tgct	11.236	0.0176351	0.0173526	0.679116	0.182559	6.86983
		agcc	10.2041	0.0397448	0.0397607	1.55609	0.2331	-1.4626
		ggct	10.2041	0.0397448	0.0397607	1.55609	0.2331	6.5026
		agcg	10.1523	0.0266134	0.0259886	1.0171	0.223231	-32.3968
		cgct	10.1523	0.0266134	0.0259886	1.0171	0.223231	37.4368
		agct	10.2041	0.0277105	0.0277215	1.08492	0.302152	2.52
		*
	C	cgca	11.2994	0.0225421	0.0211573	0.828021	0.23581	34.0191
		tgcg	11.2994	0.0225421	0.0211573	0.828021	0.23581	-28.9791
		cgcc	11.2994	0.0351263	0.0346106	1.35453	0.246811	19.952
		ggcg	11.2994	0.0351263	0.0346106	1.35453	0.246811	-14.912
		cgcg	10.1523	0.0241001	0.0239007	0.935389	0.269814	2.52
		*
	G	ggca	10.2041	0.0335893	0.0336027	1.31509	0.296964	19.8338
		tgcc	10.2041	0.0335893	0.0336027	1.31509	0.296964	-14.7938
		ggcc	10.2041	0.0641246	0.0641503	2.51061	0.380258	2.52
		*
	T	tgca	10.4712	0.0140532	0.00822949	0.322072	0.168248	2.52
		*
Center Di		Tetra	Period (bp)	FVO Max	FVO 10.2	Normalized FVO 10.2	%FTS 10.2	Phase θ
TA	A	ataa	10.2564	0.0348719	0.0346061	1.35436	0.271914	157.989
		ttat	10.2564	0.0348719	0.0346061	1.35436	0.271914	-152.949
		atac	10.3093	0.0174377	0.0165946	0.649453	0.15527	-105.496
		gtat	10.3093	0.0174377	0.0165946	0.649453	0.15527	110.536
		atag	10.1523	0.021983	0.0219835	0.860355	0.206821	-118.699
		ctat	10.1523	0.021983	0.0219835	0.860355	0.206821	123.739
		atat	10.2564	0.0297104	0.0291298	1.14004	0.247929	-177.48
		*
	C	ctaa	10.2041	0.0298724	0.0298843	1.16956	0.266254	127.827
		ttag	10.2041	0.0298724	0.0298843	1.16956	0.266254	-122.787
		ctac	13.3333	0.0131246	0.00678753	0.265639	0.133896	171.257
		gtag	13.3333	0.0131246	0.00678753	0.265639	0.133896	-166.217
		ctag	9.95025	0.0223687	0.0178501	0.69859	0.378036	-177.48
		*
	G	gtaa	11.2994	0.0263902	0.0246244	0.963711	0.226692	110.225
		ttac	11.2994	0.0263902	0.0246244	0.963711	0.226692	-105.185
		gtac	10.4712	0.0119037	0.00663743	0.259765	0.178828	2.52
		*
	T	ttaa	10.1523	0.0284679	0.0283351	1.10893	0.259907	-177.48
		*
		Di	Period (bp)	FVO Max	FVO 10.2	Normalized FVO 10.2	%FTS 10.2	Phase θ
		aa	10.2564	0.0292081	0.0285443	1.77072	0.272249	167.463
		ac	10.2564	0.0127798	0.0126404	0.784131	0.212045	-17.9763
		ag	10.0503	0.00916453	0.00860659	0.533901	0.219057	-74.6255
		at	11.3636	0.0172148	0.0135948	0.843341	0.212979	-177.48
		ca	10.2564	0.0156311	0.0153954	0.955036	0.222907	65.0157
		cc	10.1523	0.0239372	0.0238602	1.48014	0.238012	33.9773
		cg	10.1523	0.021197	0.0211452	1.31172	0.273748	2.52
		ct	10.0503	0.00916453	0.00860659	0.533901	0.219057	79.6655
		ga	9.61538	0.00616496	0.00183353	0.113741	0.112918	-0.299641
		gc	10.2041	0.0259764	0.0259868	1.61206	0.330173	2.52
		gg	10.1523	0.0239372	0.0238602	1.48014	0.238012	-28.9373
		gt	10.2564	0.0127798	0.0126404	0.784131	0.212045	23.0163
		ta	10.101	0.0158226	0.0154358	0.957544	0.250275	-177.48
		tc	9.61538	0.00616496	0.00183353	0.113741	0.112918	5.33964
		tg	10.2564	0.0156311	0.0153954	0.955036	0.222907	-59.9757
		tt	10.2564	0.0292081	0.0285443	1.77072	0.272249	-162.423

## Sheet: h3h4
Center Di		Tetra	Period (bp)	FVO Max	FVO 10.2	Normalized FVO 10.2	%FTS 10.2	Phase θ
AA/TT	A	aaaa	10.1523	0.0744824	0.0742182	2.53189	0.282806	161.532
		tttt	10.1523	0.0747083	0.0744723	2.54056	0.282639	-156.505
		aaac	10.2564	0.0515614	0.0513546	1.75192	0.280245	-122.589
		gttt	10.2564	0.0518302	0.0516037	1.76042	0.279467	127.676
		aaag	10.1523	0.0376126	0.037355	1.27434	0.219683	-133.18
		cttt	10.1523	0.0377571	0.0375259	1.28017	0.220392	138.268
		aaat	10.1523	0.0537308	0.053091	1.81116	0.220123	174.707
		attt	10.1523	0.0538195	0.0531948	1.8147	0.220039	-169.669
	C	caaa	10.2041	0.0460519	0.0460703	1.57165	0.204651	125.235
		tttg	10.2041	0.0460254	0.0460439	1.57075	0.204644	-120.188
		caac	9.34579	0.0274747	0.00931252	0.317689	0.0751714	60.8987
		gttg	9.34579	0.0274353	0.00931027	0.317612	0.0751426	-55.8103
		caag	10.3093	0.0194547	0.0178061	0.60744	0.0945289	81.9391
		cttg	10.3093	0.0194581	0.0178096	0.607561	0.09454	-76.9078
		caat	10.2564	0.0433454	0.043176	1.47291	0.198773	149.991
		attg	10.2564	0.043226	0.0430739	1.46943	0.198677	-144.927
	G	gaaa	10.2564	0.0508443	0.049885	1.70179	0.152704	140.804
		tttc	10.2564	0.050906	0.0499393	1.70364	0.152701	-135.772
		gaac	10.929	0.033577	0.00580543	0.198048	0.121375	75.2437
		gttc	10.929	0.0335816	0.00580574	0.198058	0.121391	-70.2197
		gaag	8.54701	0.0259756	0.010816	0.36898	0.0765494	51.8098
		cttc	8.54701	0.0260343	0.0108188	0.369075	0.0764855	-46.8167
		gaat	10.1523	0.0421523	0.0421165	1.43677	0.155737	133.515
		attc	10.1523	0.0421065	0.0420636	1.43497	0.155698	-128.461
	T	taaa	10.0503	0.0403113	0.0349924	1.19374	0.143636	159.284
		ttta	10.0503	0.0403378	0.0350454	1.19555	0.143757	-154.253
		taac	13.3333	0.028568	0.0114207	0.389608	0.116373	-103.534
		gtta	13.3333	0.0289872	0.0115014	0.392361	0.115125	108.891
		taag	8.26446	0.0368824	0.0205872	0.702316	0.105139	-144.825
		ctta	8.26446	0.0369445	0.0207041	0.706304	0.105786	149.934
		taat	11.0497	0.0455041	0.026692	0.910576	0.105291	-147.834
		atta	11.0497	0.0454678	0.0266686	0.909777	0.105273	152.866
Center Di		Tetra	Period (bp)	FVO Max	FVO 10.2	Normalized FVO 10.2	%FTS 10.2	Phase θ
AC/GT	A	aaca	13.3333	0.023804	0.00337033	0.114976	0.0582024	-5.24331
		tgtt	13.3333	0.0238262	0.0033771	0.115207	0.0583843	10.2615
		aacc	13.3333	0.0321265	0.00663055	0.226196	0.0570272	-22.1574
		ggtt	13.3333	0.032484	0.0066091	0.225464	0.0565934	27.4124
		aacg	10.3627	0.0422823	0.0379317	1.29401	0.208558	-84.3748
		cgtt	10.3627	0.0425061	0.0381256	1.30062	0.208921	89.5094
		aact	12.9032	0.0471132	0.0344224	1.17429	0.173957	-122.978
		agtt	12.9032	0.046993	0.0343147	1.17062	0.174185	127.975
	C	caca	13.3333	0.0354365	0.0321405	1.09645	0.133411	25.1853
		tgtg	13.3333	0.0352817	0.0319852	1.09115	0.133577	-20.052
		cacc	8.77193	0.0571714	0.0306681	1.04622	0.0729014	-9.27796
		ggtg	8.77193	0.0571048	0.0306479	1.04553	0.0729185	14.3463
		cacg	8.73362	0.036377	0.0289775	0.988543	0.103243	14.738
		cgtg	8.73362	0.0363561	0.028972	0.988355	0.103257	-9.69634
		cact	10	0.0336481	0.0302513	1.032	0.192361	43.4986
		agtg	10	0.0330738	0.0300252	1.02429	0.193131	-38.3208
	G	gaca	11.0497	0.0360024	0.0109328	0.372963	0.0777006	22.4711
		tgtc	11.0497	0.0358704	0.0109366	0.373092	0.0771349	-17.2581
		gacc	10	0.0612178	0.0506139	1.72665	0.148449	-31.6943
		ggtc	10	0.0611623	0.0505869	1.72573	0.148469	36.7292
		gacg	10	0.0540466	0.0451567	1.54049	0.143601	-8.72453
		cgtc	10	0.0540346	0.0451516	1.54031	0.143614	13.7641
		gact	12.8205	0.0719136	0.0186385	0.635836	0.0651727	70.8486
		agtc	12.8205	0.0711576	0.018502	0.63118	0.0647518	-65.4713
	T	taca	13.3333	0.0265013	0.0247421	0.844057	0.190393	-55.4853
		tgta	13.3333	0.0265341	0.0247786	0.845301	0.190263	60.5727
		tacc	11.1732	0.0340016	0.0173001	0.59018	0.0631967	-102.535
		ggta	11.1732	0.0340973	0.0174403	0.594962	0.063408	107.838
		tacg	10.4167	0.0542524	0.0451762	1.54115	0.135735	-28.6984
		cgta	10.4167	0.0543545	0.0454257	1.54966	0.136019	33.7953
		tact	9.30233	0.0338986	0.0292091	0.996446	0.162352	-140.623
		agta	9.30233	0.0337935	0.0290808	0.99207	0.161859	145.616
Center Di		Tetra	Period (bp)	FVO Max	FVO 10.2	Normalized FVO 10.2	%FTS 10.2	Phase θ
AG/CT	A	aaga	9.52381	0.0213012	0.0152255	0.519405	0.123198	-113.3
		tctt	9.52381	0.0213493	0.0152551	0.520417	0.123306	118.399
		aagc	13.3333	0.035253	0.0283048	0.965594	0.126223	-85.9881
		gctt	13.3333	0.0353243	0.0284361	0.970075	0.126229	91.1426
		aagg	8.03213	0.0273798	0.00227918	0.0777525	0.0386273	-74.4438
		cctt	8.03213	0.0273542	0.0022775	0.0776952	0.0391188	81.4548
		aagt	11.4286	0.0374291	0.0103126	0.351806	0.0493083	161.038
		actt	11.4286	0.037473	0.0103241	0.352199	0.0493684	-156.012
	C	caga	13.0719	0.0439678	0.0312524	1.06615	0.116989	139.029
		tctg	13.0719	0.0438589	0.0311291	1.06195	0.116896	-133.942
		cagc	10.2564	0.0516193	0.0510208	1.74053	0.235493	-41.2185
		gctg	10.2564	0.0516259	0.0510285	1.7408	0.235493	46.2602
		cagg	11.1111	0.0575561	0.00910993	0.310778	0.0559481	83.0364
		cctg	11.1111	0.057587	0.00911845	0.311069	0.0560675	-78.0863
		cagt	12.5	0.0368328	0.0285734	0.974757	0.101129	110.814
		actg	12.4224	0.036864	0.0284456	0.970398	0.100962	-105.682
	G	gaga	8	0.0300947	0.016854	0.57496	0.0764461	86.6337
		tctc	8	0.0299933	0.0167959	0.572978	0.0761927	-81.4404
		gagc	10	0.0692225	0.0531814	1.81424	0.14172	22.4627
		gctc	10	0.0693722	0.0532483	1.81652	0.141721	-17.4299
		gagg	8.3682	0.0408283	0.0190659	0.650418	0.120405	149.912
		cctc	8.3682	0.0408045	0.0190805	0.650914	0.120425	-144.877
		gagt	12.1951	0.0608531	0.00437045	0.149094	0.0629329	-59.7363
		actc	12.1212	0.0602685	0.00437799	0.149352	0.0632331	63.9907
	T	taga	8.54701	0.0275181	0.0125874	0.429408	0.068247	-6.25979
		tcta	8.54701	0.0275226	0.0125891	0.429468	0.068336	11.3245
		tagc	11.3636	0.0421606	0.0377333	1.28724	0.102912	-48.1842
		gcta	11.3636	0.0421514	0.0379067	1.29316	0.102821	53.3164
		tagg	12.9032	0.0633259	0.0268997	0.917661	0.13265	-25.5178
		ccta	12.9032	0.0638479	0.0270344	0.922258	0.131746	30.6583
		tagt	8.54701	0.0241666	0.0144724	0.493714	0.0837068	36.5382
		acta	8.54701	0.024198	0.0144787	0.493929	0.083798	-31.4806
Center Di		Tetra	Period (bp)	FVO Max	FVO 10.2	Normalized FVO 10.2	%FTS 10.2	Phase θ
AT	A	aata	11.0497	0.0370937	0.0324187	1.10594	0.189474	-139.223
		tatt	11.0497	0.03708	0.0324162	1.10585	0.189466	144.269
		aatc	11.236	0.0390202	0.0375594	1.28131	0.143892	-165.579
		gatt	11.236	0.0392063	0.0376826	1.28551	0.143929	170.628
		aatg	9.38967	0.0343439	0.0319517	1.09001	0.134648	-127.665
		catt	9.38967	0.0343899	0.0320305	1.0927	0.134605	132.738
		aatt	10.1523	0.0277343	0.027404	0.934866	0.340543	-177.48
		*
	C	cata	13.245	0.039032	0.00389517	0.132881	0.0527175	37.8453
		tatg	13.245	0.0389095	0.00391472	0.133547	0.0531824	-32.4133
		catc	9.95025	0.0386862	0.0281258	0.95949	0.110101	30.4352
		gatg	9.95025	0.0387062	0.0281308	0.959658	0.110098	-25.3985
		catg	8.81057	0.044859	0.0411322	1.40319	0.159518	2.52
		*
	G	gata	11.0497	0.0355276	0.0106533	0.363428	0.0614906	97.7708
		tatc	11.0497	0.0353532	0.0105889	0.361233	0.0616548	-92.4512
		gatc	11.4286	0.0353351	0.0135648	0.462752	0.0864012	2.52
		*
	T	tata	11.5607	0.0393595	0.0153489	0.523617	0.094052	-177.48
		*
Center Di		Tetra	Period (bp)	FVO Max	FVO 10.2	Normalized FVO 10.2	%FTS 10.2	Phase θ
CA/TG	A	acaa	11.1732	0.031555	0.0259674	0.885857	0.129652	81.4949
		ttgt	11.1732	0.0316413	0.0260177	0.887571	0.129798	-76.5106
		acac	13.1579	0.0464789	0.0399752	1.36372	0.124341	-34.0106
		gtgt	13.1579	0.0465142	0.0401655	1.37021	0.124493	39.1295
		acag	8.09717	0.0431574	0.0258739	0.882666	0.0974942	-1.3893
		ctgt	8.09717	0.0436329	0.0259589	0.885567	0.097285	6.44056
		acat	12.1951	0.02975	0.0111565	0.380594	0.0760071	80.0787
		atgt	12.1951	0.0296976	0.0111487	0.380329	0.0759975	-74.9832
	C	ccaa	12.9032	0.0422757	0.0343621	1.17223	0.13685	113.842
		ttgg	12.9032	0.0420155	0.0341251	1.16415	0.137057	-108.686
		ccac	10.2041	0.0590774	0.059101	2.01618	0.175556	16.1557
		gtgg	10.2041	0.0591207	0.0591443	2.01766	0.175579	-11.0969
		ccag	10.8696	0.0428761	0.0124257	0.423894	0.113573	58.1865
		ctgg	10.8696	0.0429811	0.0124376	0.4243	0.113703	-53.2446
		ccat	12.987	0.0337011	0.0167907	0.572802	0.0746085	-25.8653
		atgg	12.987	0.0334886	0.0167558	0.57161	0.0750652	30.8065
	G	gcaa	11.1732	0.0535698	0.0498856	1.70181	0.174854	75.3941
		ttgc	11.1732	0.0533618	0.0497229	1.69626	0.175089	-70.3072
		gcac	8.26446	0.0417375	0.0181819	0.62026	0.0973524	45.2636
		gtgc	8.26446	0.0417142	0.0181783	0.62014	0.0973353	-40.2137
		gcag	8.40336	0.0458346	0.00404094	0.137853	0.0490355	20.2097
		ctgc	8.40336	0.045858	0.0040365	0.137702	0.0490413	-15.2007
		gcat	8.3682	0.0494918	0.042085	1.43569	0.171035	26.449
		atgc	8.3682	0.0491456	0.0418408	1.42737	0.17192	-21.3445
	T	tcaa	10.2564	0.0268412	0.0264658	0.902859	0.176174	122.98
		ttga	10.2564	0.0268587	0.0264829	0.903441	0.176228	-117.941
		tcac	10.989	0.0579025	0.0480168	1.63805	0.170314	-69.8164
		gtga	10.989	0.0582142	0.0482582	1.64629	0.17109	74.9323
		tcag	12.5786	0.0741454	0.0284238	0.969656	0.0930201	149.084
		ctga	12.5786	0.0744232	0.0286173	0.976254	0.0933048	-144.112
		tcat	12.987	0.0375805	0.0062009	0.211539	0.0308082	79.1236
		atga	12.987	0.0375577	0.00619908	0.211477	0.0308139	-74.025
Center Di		Tetra	Period (bp)	FVO Max	FVO 10.2	Normalized FVO 10.2	%FTS 10.2	Phase θ
CC/GG	A	acca	10.3627	0.0310891	0.0290659	0.991559	0.262794	4.01609
		tggt	10.3627	0.0311059	0.0289911	0.989006	0.263911	1.00942
		accc	8.23045	0.0616994	0.0373133	1.27291	0.106891	28.0844
		gggt	8.23045	0.0621709	0.0374455	1.27742	0.106644	-23.0475
		accg	9.7561	0.0445722	0.00923368	0.314999	0.0816223	-11.5488
		cggt	9.7561	0.0449252	0.0092234	0.314649	0.0818771	16.6632
		acct	8.73362	0.0320398	0.0189778	0.647411	0.177546	-143.93
		aggt	8.73362	0.0317447	0.0188068	0.641577	0.176563	148.837
	C	ccca	8	0.0437156	0.0391092	1.33418	0.0980871	65.1099
		tggg	8	0.0430731	0.0387777	1.32287	0.0980963	-59.8893
		cccc	12.9032	0.0896386	0.0453446	1.54689	0.111143	19.0713
		gggg	12.9032	0.0893856	0.0452502	1.54367	0.111232	-14.019
		cccg	13.3333	0.0699988	0.0361375	1.2328	0.111253	34.6852
		cggg	13.3333	0.0700502	0.0361527	1.23332	0.111288	-29.6512
		ccct	13.3333	0.0600881	0.0218358	0.744912	0.0955676	102.932
		aggg	13.3333	0.058387	0.0214766	0.732658	0.094818	-97.4152
	G	gcca	8.26446	0.0495018	0.0267337	0.912	0.100688	65.4874
		tggc	8.26446	0.0490285	0.0265722	0.906488	0.100611	-60.2831
		gccc	10.0503	0.0793265	0.0722243	2.46387	0.187338	25.6352
		gggc	10.0503	0.0790993	0.0720798	2.45894	0.187247	-20.5863
		gccg	9.25926	0.0443868	0.0372465	1.27064	0.124216	43.149
		cggc	9.25926	0.0443266	0.0372257	1.26992	0.124253	-38.1
		gcct	12.4224	0.0623556	0.0403543	1.37665	0.10261	5.03272
		aggc	12.4224	0.0614589	0.0400333	1.3657	0.102839	0.0159263
	T	tcca	12.6582	0.0488338	0.0357103	1.21823	0.150482	-66.5222
		tgga	12.6582	0.04868	0.0356405	1.21585	0.150688	71.5217
		tccc	11.0497	0.0561408	0.0402818	1.37418	0.159633	-53.9881
		ggga	11.0497	0.0562578	0.04038	1.37753	0.159632	59.07
		tccg	10.2041	0.0828462	0.0828794	2.82736	0.206985	-62.5817
		cgga	10.2041	0.0833508	0.0833842	2.84458	0.206804	67.6707
		tcct	10.6383	0.0253755	0.0142831	0.487258	0.123685	-107.611
		agga	10.6383	0.0252841	0.0142429	0.485884	0.123465	112.551
Center Di		Tetra	Period (bp)	FVO Max	FVO 10.2	Normalized FVO 10.2	%FTS 10.2	Phase θ
CG	A	acga	13.3333	0.0314152	0.0145641	0.496841	0.0832797	21.9366
		tcgt	13.3333	0.0315391	0.0145692	0.497018	0.0832013	-16.9229
		acgc	8.96861	0.0554855	0.0313403	1.06915	0.117662	-41.5368
		gcgt	8.96861	0.055867	0.0315127	1.07503	0.11794	46.6958
		acgg	10.2564	0.0542791	0.0535752	1.82767	0.196671	14.6484
		ccgt	10.2564	0.0545425	0.0539089	1.83906	0.197342	-9.63008
		acgt	10.3093	0.0481511	0.0474763	1.61962	0.233206	2.52
		*
	C	ccga	8.62069	0.043357	0.021927	0.748022	0.0901109	63.5008
		tcgg	8.62069	0.0429037	0.021839	0.74502	0.0901314	-58.3081
		ccgc	12.2699	0.0644925	0.031277	1.06699	0.0926783	2.96706
		gcgg	12.2699	0.0645212	0.0312849	1.06726	0.0926954	2.07286
		ccgg	9.80392	0.0584296	0.0185293	0.632111	0.116203	2.52
		*
	G	gcga	12.1951	0.0476434	0.0343226	1.17089	0.124375	51.4021
		tcgc	12.1951	0.0470149	0.0341161	1.16384	0.124495	-46.2418
		gcgc	10.0503	0.0753409	0.0693625	2.36625	0.180295	2.52
		*
	T	tcga	10.582	0.0330241	0.0174912	0.596696	0.185141	2.52
		*
Center Di		Tetra	Period (bp)	FVO Max	FVO 10.2	Normalized FVO 10.2	%FTS 10.2	Phase θ
GA/TC	A	agaa	10.1523	0.0340944	0.033773	1.15214	0.200183	122.206
		ttct	10.1523	0.0342561	0.0339564	1.15839	0.200716	-117.248
		agac	10.101	0.0497228	0.0489003	1.66819	0.234185	-82.2837
		gtct	10.101	0.0502803	0.0494145	1.68573	0.235336	87.4743
		agag	13.1579	0.0321507	0.00135012	0.0460581	0.0673292	144.195
		ctct	13.1579	0.0327249	0.00148388	0.0506213	0.0682917	-142.658
		agat	8	0.0228024	0.0137373	0.468636	0.0869407	-33.1458
		atct	8	0.0229606	0.013754	0.469205	0.0866367	38.3121
	C	cgaa	11.1111	0.0424588	0.0342614	1.1688	0.122613	89.3307
		ttcg	11.1111	0.0423848	0.0342099	1.16704	0.12282	-84.2595
		cgac	10	0.0558415	0.0435996	1.48737	0.133161	12.1041
		gtcg	10	0.0560561	0.0436818	1.49017	0.132976	-7.07095
		cgag	12.5	0.0611878	0.0130012	0.443526	0.0771248	-4.47603
		ctcg	12.5	0.0613264	0.0130024	0.443566	0.0771328	9.52406
		cgat	12.2699	0.0314913	0.02693	0.918696	0.112563	100.785
		atcg	12.2699	0.0313619	0.0268794	0.916969	0.112708	-95.6997
	G	ggaa	10.3627	0.0706092	0.0639625	2.18203	0.18912	102.075
		ttcc	10.3627	0.0703796	0.0637793	2.17578	0.189237	-97.0053
		ggac	12.7389	0.0528578	0.023495	0.801512	0.0667566	24.123
		gtcc	12.7389	0.0528616	0.0234957	0.801538	0.066756	-19.0837
		ggag	13.3333	0.0486102	0.0294573	1.00491	0.0853263	65.6238
		ctcc	13.3333	0.0485536	0.0294436	1.00445	0.0853042	-60.5718
		ggat	10.4167	0.0493402	0.0436855	1.49029	0.198972	135.012
		atcc	10.3627	0.0486179	0.0432192	1.47439	0.199274	-129.866
	T	tgaa	13.3333	0.0258426	0.0066178	0.225761	0.0334797	132.262
		ttca	13.3333	0.0257586	0.00666454	0.227356	0.0336145	-127.483
		tgac	12.987	0.067389	0.0163353	0.557266	0.0433439	-82.5509
		gtca	12.987	0.0681133	0.0164999	0.562882	0.0434729	88.0412
		tgag	8.26446	0.0395743	0.00646723	0.220624	0.0334606	-153.513
		ctca	8.26446	0.0399065	0.0066356	0.226368	0.0338182	159.035
		tgat	12.4224	0.0320067	0.0201155	0.686223	0.136838	-84.7514
		atca	12.4224	0.031991	0.0201168	0.686267	0.136828	89.8207
Center Di		Tetra	Period (bp)	FVO Max	FVO 10.2	Normalized FVO 10.2	%FTS 10.2	Phase θ
GC	A	agca	12.0482	0.0231212	0.00935846	0.319256	0.0736792	16.3633
		tgct	12.0482	0.0231648	0.00935718	0.319212	0.0736069	-11.2975
		agcc	10.101	0.0454501	0.0426616	1.45537	0.11149	2.31737
		ggct	10.101	0.0458698	0.0428999	1.4635	0.111223	2.72307
		agcg	9.90099	0.0431292	0.033087	1.12874	0.151867	-42.7037
		cgct	9.90099	0.0439546	0.0333516	1.13776	0.15232	47.903
		agct	10.3627	0.0470499	0.0449101	1.53207	0.22586	2.52
		*
	C	cgca	10.1523	0.0518834	0.0516935	1.76348	0.183294	25.9919
		tgcg	10.1523	0.0515278	0.0514058	1.75367	0.183925	-20.9137
		cgcc	12.4224	0.0876194	0.021457	0.731988	0.0726408	-50.6267
		ggcg	12.4224	0.0877897	0.0214665	0.732312	0.0726536	55.7414
		cgcg	10.0503	0.0494825	0.0439953	1.50086	0.24508	2.52
		*
	G	ggca	8.29876	0.0529863	0.0246291	0.840201	0.0862808	46.5044
		tgcc	8.29876	0.0524938	0.0245105	0.836155	0.0871047	-41.3175
		ggcc	10	0.107094	0.0815595	2.78234	0.182164	2.52
		*
	T	tgca	8.43882	0.0376591	0.0201028	0.685791	0.101117	2.52
		*
Center Di		Tetra	Period (bp)	FVO Max	FVO 10.2	Normalized FVO 10.2	%FTS 10.2	Phase θ
TA	A	ataa	11.0497	0.0448129	0.0360077	1.22838	0.129659	176.826
		ttat	11.0497	0.0448597	0.0360556	1.23001	0.129716	-171.788
		atac	10.2041	0.0453632	0.0453814	1.54815	0.284425	-84.8745
		gtat	10.2041	0.0455405	0.0455587	1.5542	0.285336	89.9748
		atag	10.5263	0.0313448	0.0223803	0.763487	0.124377	-61.955
		ctat	10.5263	0.031324	0.0224286	0.765133	0.124018	67.0736
		atat	10.8696	0.0317149	0.00329757	0.112494	0.052936	2.53442
		*
	C	ctaa	12.7389	0.0519575	0.0355223	1.21181	0.143068	77.2146
		ttag	12.7389	0.0519201	0.0354787	1.21033	0.143056	-72.1491
		ctac	9.61538	0.0209426	0.00507513	0.173134	0.0949985	-107.298
		gtag	9.61538	0.0209422	0.00507381	0.173089	0.0950159	112.319
		ctag	10.1523	0.0378859	0.0374355	1.27708	0.132767	2.53347
		*
	G	gtaa	8.23045	0.0373233	0.0359022	1.22478	0.121665	159.107
		ttac	8.23045	0.0373085	0.0358454	1.22284	0.121566	-154.057
		gtac	12.0482	0.0261738	0.0126068	0.430071	0.0662325	2.52
		*
	T	ttaa	11.6959	0.0332266	0.0122462	0.41777	0.161088	-177.48
		*
		Di	Period (bp)	FVO Max	FVO 10.2	Normalized FVO 10.2	%FTS 10.2	Phase θ
		aa	10.1523	0.0291042	0.0288391	1.88254	0.229799	164.215
		ac	10.2041	0.0130365	0.0130417	0.851325	0.284274	-36.8055
		ag	13.0719	0.010173	0.00365621	0.238667	0.0685798	-6.60123
		at	9.38967	0.014336	0.0115674	0.755088	0.166602	-177.482
		ca	13.0719	0.0215038	0.0134885	0.880494	0.131484	53.5955
		cc	10.0503	0.0217017	0.017849	1.16514	0.141391	-6.60506
		cg	10.0503	0.0297263	0.0277472	1.81126	0.32744	2.51926
		ct	13.0719	0.0103606	0.00358226	0.23384	0.0688514	11.9191
		ga	12.2699	0.0151513	0.00892545	0.582629	0.093196	98.6381
		gc	10.1523	0.0284344	0.0278893	1.82053	0.233491	2.52153
		gg	10.0503	0.0216928	0.0178492	1.16515	0.141439	11.6599
		gt	10.2041	0.0130549	0.0130602	0.852531	0.279897	42.0221
		ta	12.6582	0.0134523	0.00639673	0.417561	0.10274	-177.486
		tc	12.2699	0.0150193	0.00888252	0.579826	0.0923625	-93.2727
		tg	13.0719	0.0214028	0.013445	0.87765	0.132927	-48.2441
		tt	10.1523	0.0291421	0.0288885	1.88576	0.230007	-159.184

## Sheet: rpo21_0
Center Di		Tetra	Period (bp)	FVO Max	FVO 10.2	Normalized FVO 10.2	%FTS 10.2	Phase θ
AA/TT	A	aaaa	10.1523	0.0349073	0.034553	2.29729	0.239147	163.309
		tttt	10.1523	0.034974	0.0346366	2.30285	0.238767	-158.281
		aaac	10.3627	0.0173637	0.0150593	1.00123	0.19229	-134.107
		gttt	10.3627	0.0175547	0.0151725	1.00876	0.191537	139.296
		aaag	10.2041	0.0169601	0.0169669	1.12806	0.220323	-146.2
		cttt	10.2041	0.0170932	0.0171	1.13691	0.219093	151.342
		aaat	10.101	0.033908	0.0324136	2.15505	0.270416	176.439
		attt	10.101	0.0339203	0.0324349	2.15647	0.27037	-171.4
	C	caaa	10.2041	0.0298993	0.0299113	1.98868	0.163425	119.8
		tttg	10.2041	0.0298913	0.0299033	1.98815	0.163433	-114.756
		caac	9.95025	0.0108829	0.00703018	0.467409	0.135582	33.7719
		gttg	9.95025	0.0108972	0.00702905	0.467335	0.135436	-28.7492
		caag	12.1212	0.0099894	0.00808116	0.537285	0.0858512	125.843
		cttg	13.3333	0.0100097	0.00808676	0.537657	0.0858792	-120.83
		caat	10.101	0.0201241	0.0195049	1.2968	0.182888	130.841
		attg	10.101	0.0201041	0.0194663	1.29424	0.183092	-125.761
	G	gaaa	10.2564	0.0293008	0.0284174	1.88936	0.150982	122.318
		tttc	10.2564	0.0292836	0.0284027	1.88838	0.150992	-117.269
		gaac	11.6279	0.0165866	0.00860093	0.571843	0.109597	4.15319
		gttc	11.6279	0.0165916	0.00860056	0.571818	0.109601	0.886569
		gaag	12.2699	0.0141608	0.00383973	0.255289	0.0658771	7.8166
		cttc	12.2699	0.0141826	0.00383649	0.255073	0.0659075	-2.78317
		gaat	11.1111	0.0193854	0.0190419	1.26602	0.160413	131.354
		attc	11.1111	0.0193179	0.0189893	1.26252	0.160193	-126.258
	T	taaa	10.101	0.0251131	0.0235458	1.56547	0.194462	151.242
		ttta	10.101	0.0251596	0.0236351	1.5714	0.195322	-146.242
		taac	10.2564	0.0155881	0.0153326	1.01941	0.20023	-91.8076
		gtta	10.2564	0.0156969	0.0154444	1.02684	0.203593	97.154
		taag	10.0503	0.0158567	0.0139876	0.929982	0.191737	-126.081
		ctta	10.0503	0.0158725	0.0141228	0.938972	0.19472	131.362
		taat	10	0.018091	0.0127509	0.847759	0.136901	175.856
		atta	10	0.0180808	0.0127873	0.850181	0.13715	-170.819
Center Di		Tetra	Period (bp)	FVO Max	FVO 10.2	Normalized FVO 10.2	%FTS 10.2	Phase θ
AC/GT	A	aaca	10.8696	0.0120518	0.00241534	0.160587	0.0609356	123.908
		tgtt	10.8696	0.0120451	0.0024088	0.160152	0.0612547	-118.637
		aacc	10.0503	0.0193991	0.0178399	1.18611	0.189379	-39.5263
		ggtt	10.0503	0.0195456	0.0178763	1.18853	0.18855	44.6734
		aacg	10.1523	0.0114171	0.0112474	0.747798	0.199985	-70.2451
		cgtt	10.1523	0.0114808	0.011293	0.750827	0.19536	75.6335
		aact	11.1111	0.0126901	0.00449978	0.299173	0.0801899	-125.11
		agtt	11.1111	0.0126216	0.00448163	0.297966	0.0799889	129.962
	C	caca	9.38967	0.0135889	0.0104603	0.695464	0.134751	80.5004
		tgtg	9.38967	0.0133985	0.0103869	0.690584	0.132198	-74.8151
		cacc	9.95025	0.0272025	0.0178008	1.18351	0.133525	2.68338
		ggtg	9.95025	0.0271944	0.0177949	1.18311	0.133486	2.36719
		cacg	9.21659	0.0129262	0.00515221	0.34255	0.0760975	-33.2004
		cgtg	9.21659	0.0129115	0.00515351	0.342637	0.07608	38.2186
		cact	10.101	0.0114956	0.010828	0.719912	0.17891	52.0541
		agtg	10.101	0.0113436	0.0108038	0.7183	0.183981	-46.6083
	G	gaca	10.989	0.0211792	0.0181783	1.2086	0.106311	35.4688
		tgtc	11.0497	0.0210731	0.0181059	1.20379	0.106116	-30.2396
		gacc	10	0.0376626	0.0272699	1.81307	0.170642	0.426072
		ggtc	10	0.0376472	0.027268	1.81294	0.170694	4.62502
		gacg	10	0.0258463	0.019731	1.31184	0.154466	8.43293
		cgtc	10	0.0258097	0.0197256	1.31148	0.154529	-3.3904
		gact	10	0.0182127	0.0149944	0.99692	0.133252	39.1305
		agtc	10	0.0178798	0.0149549	0.994292	0.133985	-33.8817
	T	taca	8	0.00780582	0.0027719	0.184293	0.0813337	-89.915
		tgta	8	0.00777262	0.00277963	0.184807	0.081125	95.5321
		tacc	10.2041	0.019056	0.0190636	1.26746	0.134062	-46.5364
		ggta	10.2041	0.0191438	0.0191514	1.2733	0.134164	51.8002
		tacg	10.1523	0.0168368	0.0164063	1.09079	0.240024	-77.0725
		cgta	10.1523	0.0169707	0.0165218	1.09847	0.237373	82.4477
		tact	10.2041	0.00924864	0.00925234	0.615152	0.189484	-81.3984
		agta	10.2041	0.0092558	0.0092595	0.615628	0.189779	86.5089
Center Di		Tetra	Period (bp)	FVO Max	FVO 10.2	Normalized FVO 10.2	%FTS 10.2	Phase θ
AG/CT	A	aaga	10.989	0.00943586	0.00683283	0.454288	0.119597	176.013
		tctt	10.989	0.00947692	0.00687582	0.457147	0.119333	-170.999
		aagc	10.2041	0.0168418	0.0168486	1.1202	0.198262	-57.0961
		gctt	10.2041	0.0169141	0.0169208	1.125	0.195853	62.3746
		aagg	10.1523	0.0110507	0.0110035	0.731582	0.210386	-79.2101
		cctt	10.1523	0.01114	0.0110813	0.736755	0.207948	84.7686
		aagt	10.989	0.0101584	0.00537016	0.357041	0.0952316	-98.3003
		actt	10.989	0.0101934	0.0053822	0.357842	0.0949229	103.54
	C	caga	10.2564	0.0153595	0.015102	1.00407	0.149491	132.94
		tctg	10.2564	0.0152482	0.0150181	0.998494	0.150202	-127.771
		cagc	9.95025	0.0163246	0.00985818	0.655432	0.153205	-31.5641
		gctg	9.95025	0.0163493	0.00985809	0.655426	0.153116	36.6235
		cagg	12.1951	0.00971499	0.00304549	0.202482	0.100444	-114.885
		cctg	12.1951	0.00973265	0.00304872	0.202698	0.100461	120.001
		cagt	9.95025	0.00857574	0.00710841	0.472611	0.132573	81.0303
		actg	10	0.00846768	0.00709076	0.471437	0.133479	-75.5973
	G	gaga	11.0497	0.0208217	0.0155363	1.03295	0.10152	72.7908
		tctc	11.0497	0.0207829	0.0154991	1.03048	0.101347	-67.608
		gagc	10	0.0373685	0.027418	1.82292	0.18959	-4.25
		gctc	10	0.0373861	0.0274223	1.8232	0.189567	9.29082
		gagg	9.90099	0.0217245	0.0137169	0.91198	0.101612	3.44629
		cctc	9.90099	0.0217427	0.0137157	0.911902	0.101593	1.60843
		gagt	10.0503	0.0184174	0.0168967	1.1234	0.124546	25.3419
		actc	10.0503	0.018272	0.016877	1.12208	0.125058	-20.2445
	T	taga	9.95025	0.0109763	0.00798678	0.53101	0.141467	-165.589
		tcta	9.95025	0.0108687	0.00807819	0.537088	0.144183	170.717
		tagc	10.2564	0.0214579	0.0209234	1.39112	0.206365	-60.1851
		gcta	10.2564	0.0215696	0.0210708	1.40092	0.207522	65.5058
		tagg	10.101	0.0142305	0.0131982	0.877496	0.154913	-107.648
		ccta	10.101	0.0143498	0.0133876	0.890089	0.156683	113.26
		tagt	10.2041	0.0100103	0.0100143	0.665814	0.125538	-102.833
		acta	10.2041	0.0100593	0.0100633	0.66907	0.125796	108.111
Center Di		Tetra	Period (bp)	FVO Max	FVO 10.2	Normalized FVO 10.2	%FTS 10.2	Phase θ
AT	A	aata	10.0503	0.0237351	0.0191577	1.27372	0.19015	-176.506
		tatt	10.0503	0.0237331	0.0191401	1.27255	0.189955	-178.454
		aatc	10.2041	0.0167718	0.0167785	1.11554	0.167693	-139.463
		gatt	10.2041	0.0168592	0.0168659	1.12135	0.167906	144.587
		aatg	10.2041	0.0206446	0.0206528	1.37313	0.203118	-117.618
		catt	10.2041	0.0207258	0.0207341	1.37853	0.20268	122.746
		aatt	10.101	0.0334051	0.030568	2.03235	0.256455	-177.48
		*
	C	cata	10.1523	0.0174074	0.0171777	1.14208	0.203473	106.833
		tatg	10.1523	0.0173151	0.0170746	1.13522	0.203436	-101.591
		catc	9.95025	0.0143194	0.00934906	0.621582	0.182415	11.0777
		gatg	9.95025	0.0143385	0.00934944	0.621608	0.182375	-6.06101
		catg	8	0.0108364	0.00573487	0.381289	0.0903804	2.52
		*
	G	gata	10.2041	0.0145141	0.0145199	0.965375	0.188325	95.8118
		tatc	10.2564	0.0144354	0.0144368	0.959848	0.186876	-90.5088
		gatc	11.4943	0.0177839	0.0100099	0.665517	0.131958	2.52
		*
	T	tata	9.95025	0.0166355	0.00929089	0.617715	0.115314	-177.48
		*
Center Di		Tetra	Period (bp)	FVO Max	FVO 10.2	Normalized FVO 10.2	%FTS 10.2	Phase θ
CA/TG	A	acaa	11.1111	0.0202579	0.0146355	0.973054	0.0834609	99.7017
		ttgt	11.1111	0.0202877	0.014657	0.974489	0.0833854	-94.7245
		acac	10.0503	0.0189493	0.0162682	1.08161	0.185264	-11.5029
		gtgt	10.0503	0.0191499	0.0162945	1.08336	0.183116	16.6102
		acag	12.6582	0.00941914	0.000404385	0.026886	0.046117	-104.646
		ctgt	12.6582	0.00964563	0.000429809	0.0285763	0.0473433	117.873
		acat	11.0497	0.0107413	0.00856983	0.569775	0.11761	66.1079
		atgt	11.0497	0.0106842	0.00856675	0.56957	0.117842	-60.9147
	C	ccaa	10.2041	0.0259346	0.025945	1.72498	0.171747	109.863
		ttgg	10.2041	0.0258357	0.025846	1.7184	0.171653	-104.737
		ccac	9.21659	0.0203339	0.0103592	0.688742	0.10803	-7.67625
		gtgg	9.21659	0.020331	0.0103587	0.688709	0.108089	12.7286
		ccag	10.7527	0.011024	0.00539615	0.358769	0.112168	96.3215
		ctgg	10.7527	0.0110169	0.00539504	0.358695	0.112164	-91.2583
		ccat	10.101	0.0164273	0.0158364	1.0529	0.206263	76.0631
		atgg	10.101	0.016284	0.01574	1.04649	0.208416	-70.6929
	G	gcaa	10.2564	0.0310164	0.0298363	1.9837	0.119586	77.3325
		ttgc	10.2564	0.0309286	0.0297461	1.97771	0.119607	-72.2161
		gcac	10	0.0278223	0.0199572	1.32688	0.15841	6.77649
		gtgc	10	0.0278059	0.0199549	1.32672	0.158458	-1.73571
		gcag	10.929	0.0182541	0.014216	0.945166	0.11826	63.6568
		ctgc	10.929	0.0182486	0.0142133	0.944988	0.118257	-58.6031
		gcat	10.2041	0.0222304	0.0222393	1.4786	0.141993	52.3584
		atgc	10.2041	0.0221194	0.0221282	1.47122	0.142476	-47.1333
	T	tcaa	10.3627	0.0140709	0.0122605	0.815154	0.127047	88.0523
		ttga	10.3627	0.0140692	0.0122794	0.816409	0.126902	-83.1063
		tcac	13.245	0.0166782	0.0130715	0.869074	0.0917171	-43.2179
		gtga	13.3333	0.0168502	0.0131012	0.871046	0.0917204	48.4713
		tcag	10.989	0.0135454	0.00417786	0.27777	0.112086	-158.809
		ctga	10.989	0.0135861	0.00426063	0.283273	0.111446	164.087
		tcat	10.6383	0.0116008	0.00320941	0.213381	0.174429	24.4776
		atga	10.6383	0.0116485	0.00322197	0.214216	0.174461	-19.3117
Center Di		Tetra	Period (bp)	FVO Max	FVO 10.2	Normalized FVO 10.2	%FTS 10.2	Phase θ
CC/GG	A	acca	10.1523	0.0152246	0.0149258	0.99236	0.16071	58.55
		tggt	10.1523	0.0151618	0.0148915	0.990077	0.161318	-53.353
		accc	10	0.0382568	0.0288252	1.91648	0.145262	-3.93839
		gggt	10	0.0384752	0.0288972	1.92126	0.145194	9.04918
		accg	9.95025	0.0155613	0.0100289	0.666784	0.163691	-9.1513
		cggt	12.5786	0.0158141	0.0100209	0.666253	0.164155	14.252
		acct	10	0.0173945	0.0140974	0.937279	0.188941	5.52907
		aggt	10	0.0171805	0.0140868	0.93658	0.190854	-0.463248
	C	ccca	10	0.0217226	0.0179876	1.19593	0.262194	52.4546
		tggg	10	0.0212442	0.0178617	1.18756	0.266448	-47.0025
		cccc	9.95025	0.0347833	0.0243285	1.61751	0.108797	-14.7013
		gggg	9.95025	0.0347377	0.02432	1.61694	0.108794	19.7356
		cccg	9.85222	0.0200715	0.00631708	0.419998	0.132269	67.8759
		cggg	9.85222	0.0200415	0.00631643	0.419955	0.132286	-62.7838
		ccct	9.95025	0.0228474	0.0158766	1.05557	0.114857	32.0875
		aggg	9.95025	0.022262	0.0158207	1.05186	0.115141	-26.78
	G	gcca	10.101	0.0214428	0.0202388	1.3456	0.160805	52.9227
		tggc	10.101	0.0211501	0.0201063	1.33679	0.162556	-47.5999
		gccc	10	0.0432013	0.0329316	2.18949	0.161781	1.09013
		gggc	10	0.0431716	0.0329227	2.1889	0.161801	3.94964
		gccg	9.95025	0.024747	0.015703	1.04403	0.139247	22.0588
		cggc	9.95025	0.0246855	0.0156984	1.04373	0.1394	-17.0032
		gcct	10	0.026537	0.018945	1.25958	0.178769	18.1511
		aggc	10	0.0260225	0.0188736	1.25483	0.180312	-13.0135
	T	tcca	11.1111	0.0100404	0.00749431	0.498267	0.110426	6.6594
		tgga	11.1111	0.0101556	0.00751668	0.499755	0.109379	-1.59223
		tccc	11.1111	0.0308166	0.0265279	1.76374	0.114544	-44.6282
		ggga	11.1111	0.0309041	0.0266031	1.76873	0.114585	49.7469
		tccg	11.1111	0.0146668	0.0129563	0.861414	0.107914	-90.3269
		cgga	11.1111	0.0146973	0.0130154	0.865341	0.108296	95.5987
		tcct	11.1111	0.017664	0.00814246	0.54136	0.0815533	-42.8541
		agga	11.1111	0.0176277	0.00814465	0.541506	0.0813067	47.5632
Center Di		Tetra	Period (bp)	FVO Max	FVO 10.2	Normalized FVO 10.2	%FTS 10.2	Phase θ
CG	A	acga	12.1212	0.0121692	0.00946122	0.62904	0.0966936	49.7315
		tcgt	12.1212	0.0122131	0.00946391	0.629219	0.09681	-44.8093
		acgc	10.0503	0.0278816	0.0240545	1.59929	0.18186	-26.7642
		gcgt	10.0503	0.0281425	0.0241333	1.60453	0.18038	31.8866
		acgg	12.5	0.0158599	0.00740405	0.492267	0.112293	-3.67166
		ccgt	12.5	0.0162482	0.00737585	0.490392	0.112625	8.77324
		acgt	10.101	0.0240153	0.0219317	1.45815	0.187483	2.52
		*
	C	ccga	10.2041	0.0133027	0.013308	0.884797	0.137005	104.019
		tcgg	10.2041	0.0132208	0.0132261	0.879353	0.137736	-98.7104
		ccgc	9.95025	0.0260289	0.0156862	1.04291	0.16038	-13.9705
		gcgg	9.95025	0.0260616	0.0156885	1.04306	0.160296	19.0175
		ccgg	12.3457	0.0188529	0.00502445	0.334056	0.116721	2.52
		*
	G	gcga	11.1111	0.0276851	0.0226411	1.50532	0.104329	57.9382
		tcgc	11.1111	0.0275933	0.0225747	1.5009	0.104315	-52.7913
		gcgc	10	0.042394	0.0330975	2.20053	0.208758	2.52
		*
	T	tcga	11.7647	0.00664605	0.000866267	0.0575948	0.0583279	2.52
		*
Center Di		Tetra	Period (bp)	FVO Max	FVO 10.2	Normalized FVO 10.2	%FTS 10.2	Phase θ
GA/TC	A	agaa	11.1111	0.0179981	0.0173528	1.15372	0.143044	135.761
		ttct	11.1111	0.0180756	0.0174377	1.15937	0.143353	-130.817
		agac	10.0503	0.0176774	0.0158579	1.05433	0.201645	-45.3062
		gtct	10	0.0180151	0.0159277	1.05897	0.200219	50.6378
		agag	11.976	0.0118909	0.00675562	0.449155	0.102843	-40.4329
		ctct	12.0482	0.0120747	0.00674135	0.448206	0.102319	46.1004
		agat	11.1111	0.00771079	0.00440297	0.292736	0.122806	157.692
		atct	11.1111	0.00775564	0.00442715	0.294344	0.123379	-152.73
	C	cgaa	11.1732	0.0220492	0.0210786	1.40143	0.123741	104.638
		ttcg	11.1732	0.0220201	0.0210561	1.39994	0.12384	-99.5671
		cgac	12.5786	0.0211668	0.0120433	0.800711	0.17351	-6.31408
		gtcg	12.5786	0.0212606	0.0120434	0.800716	0.173243	11.3668
		cgag	12.3457	0.0169865	0.00576343	0.383188	0.0844157	33.2007
		ctcg	12.3457	0.0170906	0.00575647	0.382726	0.0845219	-28.2527
		cgat	11.1732	0.0120744	0.0108933	0.724252	0.14365	83.8049
		atcg	11.1732	0.0120141	0.010865	0.72237	0.143934	-78.5669
	G	ggaa	11.1732	0.0346435	0.026366	1.75297	0.10309	78.7236
		ttcc	11.1732	0.0345806	0.0263189	1.74984	0.103009	-73.6321
		ggac	10	0.0333517	0.0234413	1.55852	0.124771	5.26504
		gtcc	10	0.0333726	0.0234453	1.55878	0.124765	-0.225539
		ggag	9.90099	0.024606	0.0150714	1.00204	0.105367	22.5817
		ctcc	9.90099	0.0246524	0.0150742	1.00223	0.105391	-17.5539
		ggat	10.2041	0.0189937	0.0190013	1.26332	0.14689	61.3371
		atcc	10.2041	0.0189475	0.0189551	1.26025	0.146942	-56.1809
	T	tgaa	12.6582	0.00987388	0.00864731	0.574926	0.138649	98.1245
		ttca	10.929	0.00987415	0.00868002	0.577101	0.138565	-93.3489
		tgac	10.1523	0.0210469	0.0208021	1.38305	0.159183	-38.5038
		gtca	10.1523	0.0212438	0.0209202	1.3909	0.158878	43.7693
		tgag	10.101	0.0109368	0.0107057	0.71178	0.244056	-60.3261
		ctca	10.101	0.0110676	0.010755	0.71506	0.240181	65.9056
		tgat	10.582	0.0100101	0.00453483	0.301503	0.11706	-10.7565
		atca	10.582	0.00995151	0.00452315	0.300727	0.117027	15.8532
Center Di		Tetra	Period (bp)	FVO Max	FVO 10.2	Normalized FVO 10.2	%FTS 10.2	Phase θ
GC	A	agca	10.1523	0.0146589	0.0142308	0.946148	0.111918	22.9292
		tgct	10.1523	0.0146645	0.014232	0.946232	0.111882	-17.8966
		agcc	10.0503	0.0304865	0.0257254	1.71038	0.192021	-13.245
		ggct	10.0503	0.0307922	0.0258139	1.71627	0.191084	18.3311
		agcg	10	0.0220327	0.0160182	1.06499	0.131883	-5.82184
		cgct	10	0.0224651	0.0160544	1.06739	0.130411	10.9184
		agct	10.0503	0.0178932	0.0150802	1.00262	0.233016	2.52
		*
	C	cgca	10.101	0.0165766	0.0156787	1.04242	0.174169	55.2918
		tgcg	10.101	0.0163701	0.0156025	1.03735	0.175804	-49.9267
		cgcc	9.95025	0.0280665	0.017906	1.1905	0.119488	-9.6383
		ggcg	9.95025	0.0280796	0.0179073	1.19059	0.11948	14.6801
		cgcg	9.25926	0.0271331	0.0185017	1.23011	0.197095	2.52
		*
	G	ggca	10.101	0.0281741	0.0269191	1.78975	0.138744	43.4319
		tgcc	10.101	0.0279147	0.0267895	1.78113	0.138831	-38.2679
		ggcc	10	0.0454316	0.0308572	2.05158	0.200801	2.52
		*
	T	tgca	9.47867	0.0143319	0.0135686	0.902125	0.168206	2.52
		*
Center Di		Tetra	Period (bp)	FVO Max	FVO 10.2	Normalized FVO 10.2	%FTS 10.2	Phase θ
TA	A	ataa	9.30233	0.0189251	0.0144777	0.962569	0.150085	157.126
		ttat	9.30233	0.0189112	0.0145069	0.964505	0.150342	-152.11
		atac	10.2564	0.0138282	0.0135712	0.902295	0.222589	-96.9297
		gtat	10.2564	0.0139073	0.0136511	0.907607	0.225751	102.232
		atag	10	0.0160888	0.011473	0.762795	0.156941	-139.148
		ctat	10	0.0160571	0.0115496	0.767885	0.157606	144.324
		atat	9.25926	0.0185592	0.0131874	0.876778	0.149366	-177.48
		*
	C	ctaa	10.1523	0.0205032	0.0203935	1.35588	0.169469	124.787
		ttag	10.1523	0.0204586	0.0203376	1.35217	0.169089	-119.676
		ctac	12.6582	0.0104031	0.0063098	0.419514	0.0977212	-85.139
		gtag	12.6582	0.010403	0.00631104	0.419596	0.097685	90.2058
		ctag	10.4167	0.00834882	0.00739097	0.491397	0.134434	-177.48
		*
	G	gtaa	11.1732	0.0226238	0.0201764	1.34145	0.11066	99.2853
		ttac	11.1732	0.0225674	0.0201259	1.33809	0.110644	-94.1651
		gtac	12.6582	0.0187664	0.00734606	0.488411	0.138807	2.52
		*
	T	ttaa	10	0.02397	0.0165015	1.09712	0.147225	-177.48
		*
		Di	Period (bp)	FVO Max	FVO 10.2	Normalized FVO 10.2	%FTS 10.2	Phase θ
		aa	10.1523	0.0155589	0.0152436	1.61023	0.184832	157.04
		ac	10.0503	0.00795936	0.00699452	0.738852	0.212127	-13.0012
		ag	9.90099	0.004539	0.0029526	0.311892	0.130046	-46.0584
		at	10.0503	0.0110668	0.00875754	0.925085	0.202738	-177.479
		ca	10.2041	0.00991514	0.00991911	1.04778	0.144012	69.9133
		cc	10	0.017112	0.0127076	1.34234	0.159167	11.5522
		cg	10	0.0138948	0.0103921	1.09775	0.178876	2.52
		ct	9.90099	0.00480019	0.00291831	0.30827	0.127932	52.3441
		ga	11.1111	0.00940959	0.00608207	0.642467	0.094717	59.84
		gc	10.0503	0.0198136	0.0168717	1.78221	0.211458	2.52
		gg	10	0.0171067	0.0127082	1.34241	0.159214	-6.50286
		gt	10.0503	0.00806301	0.00697577	0.736872	0.209744	18.1546
		ta	10	0.0113222	0.00769084	0.812406	0.145858	-177.479
		tc	11.1111	0.00938992	0.00608392	0.642662	0.0942668	-54.42
		tg	10.2041	0.00987615	0.0098801	1.04366	0.145081	-64.3836
		tt	10.1523	0.0155894	0.0152898	1.61511	0.184883	-152.034

## Sheet: c_elegans
Center Di		Tetra	Period (bp)	FVO Max	FVO 10.2	Normalized FVO 10.2	%FTS 10.2	Phase θ
AA/TT	A	aaaa	10.101	0.0532341	0.0495424	2.5709	0.311024	177.744
		tttt	10.101	0.0532341	0.0495424	2.5709	0.311024	-172.704
		aaac	10.1523	0.04107	0.0405515	2.10433	0.362918	-118.595
		gttt	10.1523	0.04107	0.0405515	2.10433	0.362918	123.635
		aaag	10.101	0.0298802	0.0286517	1.48682	0.297227	-121.073
		cttt	10.101	0.0298802	0.0286517	1.48682	0.297227	126.113
		aaat	10.0503	0.0465795	0.0429282	2.22767	0.294467	-163.87
		attt	10.0503	0.0465795	0.0429282	2.22767	0.294467	168.91
	C	caaa	10.101	0.0404465	0.0387352	2.01008	0.298079	126.131
		tttg	10.101	0.0404465	0.0387352	2.01008	0.298079	-121.091
		caac	9.66184	0.0139118	0.00128071	0.0664596	0.0649568	151.232
		gttg	9.66184	0.0139118	0.00128071	0.0664596	0.0649568	-146.192
		caag	11.7647	0.00925426	0.00303312	0.157397	0.0472207	168.71
		cttg	11.7647	0.00925426	0.00303312	0.157397	0.0472207	-163.67
		caat	10.101	0.0239032	0.0228453	1.18551	0.260326	107.559
		attg	10.101	0.0239032	0.0228453	1.18551	0.260326	-102.519
	G	gaaa	10.101	0.0433701	0.0416544	2.16157	0.307377	143.592
		tttc	10.101	0.0433701	0.0416544	2.16157	0.307377	-138.552
		gaac	9.85222	0.0186481	0.0154157	0.799965	0.18014	-75.5819
		gttc	9.85222	0.0186481	0.0154157	0.799965	0.18014	80.6219
		gaag	10.1523	0.0110708	0.0110516	0.573498	0.156626	-84.6358
		cttc	10.1523	0.0110708	0.0110516	0.573498	0.156626	89.6758
		gaat	10.101	0.0233573	0.0221807	1.15102	0.255844	142.823
		attc	10.101	0.0233573	0.0221807	1.15102	0.255844	-137.783
	T	taaa	10.0503	0.0336698	0.0294291	1.52716	0.267608	159.394
		ttta	10.0503	0.0336698	0.0294291	1.52716	0.267608	-154.354
		taac	10.1523	0.0198718	0.0195004	1.01193	0.335542	-85.5376
		gtta	10.1523	0.0198718	0.0195004	1.01193	0.335542	90.5776
		taag	10.101	0.0152269	0.0144027	0.747398	0.256745	-91.0772
		ctta	10.101	0.0152237	0.0144006	0.747288	0.256793	96.1311
		taat	10	0.0176149	0.0140612	0.729676	0.187338	169.628
		atta	10	0.0176149	0.0140612	0.729676	0.187338	-164.588
Center Di		Tetra	Period (bp)	FVO Max	FVO 10.2	Normalized FVO 10.2	%FTS 10.2	Phase θ
AC/GT	A	aaca	10.2564	0.0211495	0.0209351	1.08638	0.207535	-46.3216
		tgtt	10.2564	0.0211495	0.0209351	1.08638	0.207535	51.3616
		aacc	10.0503	0.0293425	0.0270233	1.40232	0.228726	-67.3647
		ggtt	10.0503	0.0293425	0.0270233	1.40232	0.228726	72.4047
		aacg	10.0503	0.032173	0.0299833	1.55592	0.29043	-66.4438
		cgtt	10.0503	0.032173	0.0299833	1.55592	0.29043	71.4838
		aact	10.3093	0.0184358	0.0178406	0.925802	0.242725	-74.1601
		agtt	10.3093	0.0184358	0.0178406	0.925802	0.242725	79.2001
	C	caca	9.95025	0.0245635	0.0166637	0.86473	0.161718	43.4714
		tgtg	9.95025	0.0245635	0.0166637	0.86473	0.161718	-38.4314
		cacc	9.85222	0.0273992	0.0101318	0.525766	0.11302	11.8767
		ggtg	9.85222	0.0273992	0.0101318	0.525766	0.11302	-6.83675
		cacg	9.85222	0.0173279	0.0079895	0.414598	0.100835	6.65606
		cgtg	9.85222	0.0173279	0.0079895	0.414598	0.100835	-1.61606
		cact	9.95025	0.032192	0.0237695	1.23347	0.215296	36.3059
		agtg	9.95025	0.032192	0.0237695	1.23347	0.215296	-31.2659
	G	gaca	10	0.0311194	0.0246901	1.28124	0.180622	-4.72539
		tgtc	10	0.0311194	0.0246901	1.28124	0.180622	9.76539
		gacc	9.90099	0.0437278	0.026644	1.38263	0.172673	-11.6758
		ggtc	9.90099	0.0437278	0.026644	1.38263	0.172673	16.7158
		gacg	9.90099	0.0313007	0.0187144	0.971142	0.17872	-17.1417
		cgtc	9.90099	0.0313007	0.0187144	0.971142	0.17872	22.1817
		gact	10	0.0373458	0.0276751	1.43614	0.199703	9.93141
		agtc	10	0.0373519	0.0276796	1.43637	0.199747	-4.88864
	T	taca	10.1523	0.0164433	0.0163499	0.848446	0.148351	-13.8769
		tgta	10.1523	0.0164433	0.0163499	0.848446	0.148351	18.9169
		tacc	10	0.0224541	0.0174896	0.907584	0.199527	-43.9107
		ggta	10	0.0224541	0.0174896	0.907584	0.199527	48.9507
		tacg	10.0503	0.0251187	0.0222282	1.15349	0.238099	-48.116
		cgta	10.0503	0.0251187	0.0222282	1.15349	0.238099	53.156
		tact	10.1523	0.0156328	0.0155681	0.807876	0.298438	-11.671
		agta	10.1523	0.0156328	0.0155681	0.807876	0.298438	16.711
Center Di		Tetra	Period (bp)	FVO Max	FVO 10.2	Normalized FVO 10.2	%FTS 10.2	Phase θ
AG/CT	A	aaga	8	0.00728409	0.00433509	0.22496	0.0889846	-72.3088
		tctt	8	0.00728409	0.00433509	0.22496	0.0889846	77.3488
		aagc	10.0503	0.0335898	0.0294532	1.52841	0.310208	-45.339
		gctt	10.0503	0.0335887	0.0294523	1.52837	0.310089	50.3885
		aagg	10.0503	0.0211592	0.0179467	0.931307	0.185131	-49.4208
		cctt	10.0503	0.0211592	0.0179467	0.931307	0.185131	54.4608
		aagt	10.1523	0.0181162	0.0179687	0.932448	0.262728	-68.4716
		actt	10.1523	0.0181145	0.0179672	0.932372	0.26271	73.5163
	C	caga	10	0.014172	0.0115291	0.598277	0.1682	121.342
		tctg	10	0.014172	0.0115291	0.598277	0.1682	-116.302
		cagc	9.90099	0.0184918	0.012373	0.642072	0.139	-62.523
		gctg	9.90099	0.0184973	0.0123745	0.642147	0.139031	67.5439
		cagg	8.03213	0.00849992	0.00805082	0.41778	0.120045	-150.284
		cctg	8.03213	0.00849992	0.00805082	0.41778	0.120045	155.324
		cagt	10	0.0159112	0.0128317	0.665872	0.180742	32.8782
		actg	10	0.0159112	0.0128317	0.665872	0.180742	-27.8382
	G	gaga	8.65801	0.011778	0.00528521	0.274265	0.117155	28.0418
		tctc	8.65801	0.0117767	0.00528456	0.274231	0.117151	-22.9765
		gagc	9.90099	0.0360395	0.0250885	1.30192	0.206708	-38.2193
		gctc	9.90099	0.0360395	0.0250885	1.30192	0.206708	43.2593
		gagg	9.95025	0.015032	0.0132053	0.685259	0.161773	-66.5868
		cctc	9.95025	0.015032	0.0132053	0.685259	0.161773	71.6268
		gagt	9.95025	0.0278218	0.0208902	1.08405	0.242466	0.0156448
		actc	9.95025	0.0278218	0.0208902	1.08405	0.242466	5.02436
	T	taga	9.70874	0.00906377	0.00133883	0.0694757	0.0658269	-141.007
		tcta	9.70874	0.00906377	0.00133883	0.0694757	0.0658269	146.047
		tagc	10	0.0385945	0.0317539	1.6478	0.245599	-49.5846
		gcta	10	0.0385945	0.0317539	1.6478	0.245599	54.6246
		tagg	9.95025	0.0226167	0.015555	0.807195	0.180556	-81.5642
		ccta	9.95025	0.0226174	0.0155545	0.807168	0.180641	86.6295
		tagt	10.2041	0.0128292	0.0128343	0.66601	0.250582	-25.304
		acta	10.2041	0.0128278	0.0128329	0.665938	0.250525	30.3341
Center Di		Tetra	Period (bp)	FVO Max	FVO 10.2	Normalized FVO 10.2	%FTS 10.2	Phase θ
AT	A	aata	10	0.0247568	0.0208795	1.0835	0.223178	-158.807
		tatt	10	0.0247568	0.0208795	1.0835	0.223178	163.847
		aatc	10.101	0.0321515	0.0307415	1.59527	0.306367	-114.335
		gatt	10.101	0.0321515	0.0307415	1.59527	0.306367	119.375
		aatg	10.1523	0.0331996	0.0324453	1.68368	0.273192	-100.272
		catt	10.1523	0.0331996	0.0324453	1.68368	0.273192	105.312
		aatt	10.0503	0.0377395	0.033924	1.76041	0.249655	-177.48
		*
	C	cata	10.101	0.0212994	0.0203376	1.05538	0.267189	89.6107
		tatg	10.101	0.0212994	0.0203376	1.05538	0.267189	-84.5707
		catc	9.80392	0.0163679	0.0116292	0.603473	0.138964	51.455
		gatg	9.80392	0.0163679	0.0116292	0.603473	0.138964	-46.415
		catg	10.5263	0.00982004	0.00869366	0.451139	0.146523	2.52
		*
	G	gata	10.0503	0.0171287	0.0155514	0.807009	0.212109	95.5039
		tatc	10.0503	0.0171287	0.0155514	0.807009	0.212109	-90.4639
		gatc	9.70874	0.0140206	0.00380583	0.197496	0.0942434	2.52
		*
	T	tata	9.95025	0.0117604	0.00679818	0.352777	0.176327	-177.48
		*
Center Di		Tetra	Period (bp)	FVO Max	FVO 10.2	Normalized FVO 10.2	%FTS 10.2	Phase θ
CA/TG	A	acaa	10.2041	0.0181361	0.0181434	0.941512	0.16107	72.5886
		ttgt	10.2041	0.0181361	0.0181434	0.941512	0.16107	-67.5486
		acac	9.95025	0.0327441	0.0245817	1.27562	0.200025	-5.95358
		gtgt	9.95025	0.0327441	0.0245817	1.27562	0.200025	10.9936
		acag	9.95025	0.0146979	0.0110178	0.571746	0.110843	-2.2049
		ctgt	9.95025	0.0146979	0.0110178	0.571746	0.110843	7.2449
		acat	10.1523	0.0202826	0.0201932	1.04788	0.21774	32.2831
		atgt	10.1523	0.0202826	0.0201932	1.04788	0.21774	-27.2431
	C	ccaa	10.101	0.0293236	0.0271899	1.41096	0.279967	102.977
		ttgg	10.101	0.0293236	0.0271899	1.41096	0.279967	-97.9373
		ccac	8	0.0109939	0.00343524	0.178265	0.0856654	104.377
		gtgg	8	0.0109939	0.00343524	0.178265	0.0856654	-99.3368
		ccag	10.1523	0.0148995	0.0148362	0.769892	0.189378	159.176
		ctgg	10.1523	0.0148995	0.0148362	0.769892	0.189378	-154.136
		ccat	10.0503	0.0203469	0.0172278	0.894002	0.225295	64.3762
		atgg	10.0503	0.0203469	0.0172278	0.894002	0.225295	-59.3362
	G	gcaa	10.101	0.0301237	0.0278851	1.44704	0.196115	73.8957
		ttgc	10.101	0.0301237	0.0278851	1.44704	0.196115	-68.8557
		gcac	9.85222	0.0332708	0.0176266	0.914697	0.142831	25.9294
		gtgc	9.85222	0.0332708	0.0176266	0.914697	0.142831	-20.8894
		gcag	9.80392	0.0151863	0.00788664	0.409261	0.0899373	79.2132
		ctgc	9.80392	0.0151863	0.00788664	0.409261	0.0899373	-74.1732
		gcat	10.0503	0.0332943	0.0279788	1.4519	0.246537	41.4995
		atgc	10.0503	0.0332943	0.0279788	1.4519	0.246537	-36.4595
	T	tcaa	10.2564	0.019935	0.0197716	1.02601	0.2145	67.8358
		ttga	10.2564	0.019935	0.0197716	1.02601	0.2145	-62.7958
		tcac	10	0.0234474	0.0188082	0.976014	0.172364	-2.85883
		gtga	10	0.0234474	0.0188082	0.976014	0.172364	7.89883
		tcag	8.09717	0.0153803	0.00727713	0.377631	0.0883508	6.80785
		ctga	8.09717	0.015379	0.00727939	0.377748	0.088377	-1.75597
		tcat	10.2041	0.0198791	0.019887	1.032	0.22154	35.6485
		atga	10.2041	0.0198791	0.019887	1.032	0.22154	-30.6085
Center Di		Tetra	Period (bp)	FVO Max	FVO 10.2	Normalized FVO 10.2	%FTS 10.2	Phase θ
CC/GG	A	acca	10.0503	0.0315109	0.0258819	1.34309	0.173572	14.0772
		tggt	10.0503	0.0315109	0.0258819	1.34309	0.173572	-9.03716
		accc	9.95025	0.0364748	0.0242494	1.25837	0.159121	0.903778
		gggt	9.95025	0.0364748	0.0242494	1.25837	0.159121	4.13622
		accg	9.95025	0.0277213	0.0201508	1.04568	0.193719	-10.9676
		cggt	9.95025	0.0277213	0.0201508	1.04568	0.193719	16.0076
		acct	10.0503	0.0352165	0.029729	1.54272	0.182875	1.63794
		aggt	10.0503	0.0352165	0.029729	1.54272	0.182875	3.40206
	C	ccca	9.90099	0.0342409	0.0177923	0.923295	0.11415	35.4588
		tggg	9.90099	0.0342409	0.0177923	0.923295	0.11415	-30.4188
		cccc	9.80392	0.0220686	0.00636425	0.330259	0.0915261	63.775
		gggg	9.80392	0.0220686	0.00636425	0.330259	0.0915261	-58.735
		cccg	8.03213	0.0156486	0.00507632	0.263425	0.0786637	145.125
		cggg	8.03213	0.0156486	0.00507632	0.263425	0.0786637	-140.085
		ccct	9.85222	0.0348884	0.0171605	0.890508	0.100022	15.7244
		aggg	9.85222	0.0348884	0.0171605	0.890508	0.100022	-10.6844
	G	gcca	9.95025	0.0405871	0.0285325	1.48063	0.164813	34.6703
		tggc	9.95025	0.0405871	0.0285325	1.48063	0.164813	-29.6303
		gccc	9.85222	0.0358696	0.0176533	0.91608	0.151186	37.6048
		gggc	9.85222	0.0358696	0.0176533	0.91608	0.151186	-32.5648
		gccg	9.90099	0.0197318	0.0122222	0.634243	0.128651	47.1646
		cggc	9.90099	0.0197318	0.0122222	0.634243	0.128651	-42.1246
		gcct	9.95025	0.0434332	0.0310673	1.61217	0.159246	22.2577
		aggc	9.95025	0.0434371	0.0310717	1.6124	0.159209	-17.2056
	T	tcca	10.8696	0.0207828	0.0156903	0.814214	0.0954669	11.6356
		tgga	10.8696	0.0207828	0.0156903	0.814214	0.0954669	-6.59555
		tccc	9.30233	0.0234999	0.00472875	0.245388	0.08829	-43.9076
		ggga	9.30233	0.0234999	0.00472875	0.245388	0.08829	48.9476
		tccg	8.69565	0.0173794	0.00921915	0.478408	0.118346	-79.46
		cgga	8.69565	0.0173794	0.00921915	0.478408	0.118346	84.5
		tcct	9.43396	0.0244763	0.0164483	0.85355	0.0968815	-19.2094
		agga	9.43396	0.0244763	0.0164483	0.85355	0.0968815	24.2494
Center Di		Tetra	Period (bp)	FVO Max	FVO 10.2	Normalized FVO 10.2	%FTS 10.2	Phase θ
CG	A	acga	10.0503	0.031807	0.0284293	1.47528	0.23296	13.0218
		tcgt	10.0503	0.031807	0.0284293	1.47528	0.23296	-7.98182
		acgc	9.95025	0.0405328	0.0287962	1.49432	0.218348	-10.6476
		gcgt	9.95025	0.0405328	0.0287962	1.49432	0.218348	15.6876
		acgg	10	0.0250056	0.0185366	0.961916	0.146821	3.99658
		ccgt	10	0.0250056	0.0185366	0.961916	0.146821	1.04342
		acgt	10.0503	0.0417293	0.0366523	1.90199	0.318894	2.52
		*
	C	ccga	9.95025	0.020645	0.0114766	0.595555	0.125324	48.9576
		tcgg	9.95025	0.020645	0.0114766	0.595555	0.125324	-43.9176
		ccgc	9.85222	0.0196741	0.00910663	0.47257	0.107101	-58.8511
		gcgg	9.85222	0.0196741	0.00910663	0.47257	0.107101	63.8911
		ccgg	8.58369	0.0148098	0.0060622	0.314585	0.0629473	-177.48
		*
	G	gcga	10	0.028946	0.0208055	1.07966	0.182734	38.1203
		tcgc	10	0.028946	0.0208055	1.07966	0.182734	-33.0803
		gcgc	9.85222	0.0297764	0.0140235	0.727718	0.137196	2.52
		*
	T	tcga	10.101	0.028849	0.0276903	1.43693	0.216207	2.52
		*
Center Di		Tetra	Period (bp)	FVO Max	FVO 10.2	Normalized FVO 10.2	%FTS 10.2	Phase θ
GA/TC	A	agaa	10.101	0.0196844	0.0190262	0.987322	0.209331	133.348
		ttct	10.101	0.0196844	0.0190262	0.987322	0.209331	-128.308
		agac	9.95025	0.0383149	0.0262651	1.36297	0.175013	-34.2824
		gtct	9.95025	0.0383206	0.0262692	1.36318	0.175016	39.3236
		agag	9.90099	0.0237508	0.0144108	0.747817	0.134823	-41.3904
		ctct	9.90099	0.0237508	0.0144108	0.747817	0.134823	46.4304
		agat	10.3093	0.00810894	0.00773768	0.401531	0.168976	101.185
		atct	10.3093	0.00810894	0.00773768	0.401531	0.168976	-96.145
	C	cgaa	10.1523	0.0320453	0.0314377	1.63139	0.22875	99.0372
		ttcg	10.1523	0.0320453	0.0314377	1.63139	0.22875	-93.9972
		cgac	9.85222	0.0250813	0.0143947	0.746981	0.150591	-31.8243
		gtcg	9.85222	0.0250813	0.0143947	0.746981	0.150591	36.8643
		cgag	9.80392	0.0125074	0.0049312	0.255894	0.0898013	-7.20372
		ctcg	9.80392	0.0125074	0.0049312	0.255894	0.0898013	12.2437
		cgat	10.1523	0.0250434	0.0244711	1.26987	0.231486	66.1641
		atcg	10.1523	0.0250434	0.0244711	1.26987	0.231486	-61.1241
	G	ggaa	10.2041	0.023617	0.0236264	1.22604	0.178814	124.02
		ttcc	10.2041	0.023617	0.0236264	1.22604	0.178814	-118.98
		ggac	9.85222	0.0359968	0.0209292	1.08608	0.159754	-52.0285
		gtcc	9.85222	0.0359968	0.0209292	1.08608	0.159754	57.0685
		ggag	9.80392	0.0208659	0.0111892	0.580638	0.140898	-97.2999
		ctcc	9.80392	0.0208659	0.0111892	0.580638	0.140898	102.34
		ggat	10.989	0.0134435	0.0112731	0.584993	0.109827	82.4915
		atcc	10.989	0.0134435	0.0112731	0.584993	0.109827	-77.4515
	T	tgaa	10.3093	0.0148896	0.0142464	0.739287	0.190686	69.063
		ttca	10.3093	0.0148896	0.0142464	0.739287	0.190686	-64.023
		tgac	9.95025	0.0399049	0.02889	1.49918	0.213186	-31.1659
		gtca	9.95025	0.0399049	0.02889	1.49918	0.213186	36.2059
		tgag	10	0.026672	0.0203259	1.05477	0.201329	-39.6109
		ctca	10	0.0266744	0.0203268	1.05482	0.20135	44.6589
		tgat	10.2564	0.0163356	0.0161103	0.836011	0.27229	17.6923
		atca	10.2564	0.0163356	0.0161103	0.836011	0.27229	-12.6523
Center Di		Tetra	Period (bp)	FVO Max	FVO 10.2	Normalized FVO 10.2	%FTS 10.2	Phase θ
GC	A	agca	10.0503	0.0391496	0.0337731	1.75258	0.2124	-0.896559
		tgct	10.0503	0.0391496	0.0337731	1.75258	0.2124	5.93656
		agcc	10	0.0386933	0.0295637	1.53414	0.222946	0.705719
		ggct	10	0.0386988	0.0295668	1.53431	0.222997	4.34795
		agcg	9.95025	0.0363496	0.027903	1.44797	0.161713	-3.34036
		cgct	9.95025	0.0363496	0.027903	1.44797	0.161713	8.38036
		agct	10.0503	0.0440143	0.0374228	1.94198	0.327573	2.52
		*
	C	cgca	9.95025	0.0357133	0.0229857	1.19279	0.139702	11.2516
		tgcg	9.95025	0.0357133	0.0229857	1.19279	0.139702	-6.21157
		cgcc	9.85222	0.0228497	0.00904766	0.469509	0.109762	9.94127
		ggcg	9.85222	0.0228497	0.00904766	0.469509	0.109762	-4.90127
		cgcg	9.85222	0.0227803	0.0119028	0.617671	0.144917	2.52
		*
	G	ggca	10	0.0360825	0.025378	1.31694	0.178897	7.25102
		tgcc	10	0.0360825	0.025378	1.31694	0.178897	-2.21102
		ggcc	9.90099	0.0407201	0.0299634	1.55489	0.243192	2.52
		*
	T	tgca	10.0503	0.0449871	0.0398233	2.06655	0.166727	2.52
		*
Center Di		Tetra	Period (bp)	FVO Max	FVO 10.2	Normalized FVO 10.2	%FTS 10.2	Phase θ
TA	A	ataa	10	0.0229619	0.0187153	0.97119	0.207372	158.388
		ttat	10	0.0229619	0.0187153	0.97119	0.207372	-153.348
		atac	10.1523	0.0204113	0.0200591	1.04093	0.316125	-84.5821
		gtat	10.1523	0.0204113	0.0200591	1.04093	0.316125	89.6221
		atag	10.0503	0.0161159	0.0140354	0.728339	0.25462	-95.7979
		ctat	10.0503	0.0161159	0.0140354	0.728339	0.25462	100.838
		atat	10	0.0203502	0.0154554	0.802023	0.193973	-177.48
		*
	C	ctaa	10.101	0.025281	0.0236387	1.22668	0.28177	118.161
		ttag	10.101	0.025285	0.0236413	1.22682	0.281908	-113.121
		ctac	8.3682	0.00637349	0.00382898	0.198697	0.077768	-148.55
		gtag	8.3682	0.00637349	0.00382898	0.198697	0.077768	153.59
		ctag	9.95025	0.0157534	0.0104509	0.542327	0.249635	-177.48
		*
	G	gtaa	10.1523	0.0242782	0.0236879	1.22923	0.282732	99.4868
		ttac	10.1523	0.0242782	0.0236879	1.22923	0.282732	-94.4468
		gtac	9.7561	0.014318	0.00470216	0.244008	0.0721286	2.52
		*
	T	ttaa	10	0.0185551	0.0143937	0.746932	0.224129	-177.48
		*
		Di	Period (bp)	FVO Max	FVO 10.2	Normalized FVO 10.2	%FTS 10.2	Phase θ
		aa	10.0503	0.0260364	0.0238814	1.58008	0.289138	177.51
		ac	10.0503	0.017531	0.015977	1.0571	0.248021	-25.1897
		ag	10.101	0.0102684	0.00970398	0.642052	0.305397	-41.4863
		at	10.0503	0.0123522	0.0102768	0.679953	0.20631	-177.48
		ca	10.1523	0.0150143	0.0148233	0.980764	0.197715	53.004
		cc	10	0.022018	0.0163063	1.07889	0.147931	11.357
		cg	10	0.0237228	0.0193371	1.27942	0.223709	2.52
		ct	10.101	0.0102681	0.0097037	0.642034	0.305367	46.5286
		ga	12.1951	0.00846796	0.00696276	0.460682	0.136423	54.1413
		gc	10	0.0351545	0.0286538	1.89584	0.252897	2.52045
		gg	10	0.0220183	0.0163066	1.07891	0.147929	-6.31606
		gt	10.0503	0.0175314	0.0159773	1.05712	0.248028	30.2289
		ta	10	0.0116035	0.00824671	0.545634	0.201954	-177.479
		tc	12.1951	0.00846801	0.00696257	0.46067	0.136423	-49.0996
		tg	10.1523	0.0150143	0.0148233	0.980766	0.197718	-47.9634
		tt	10.0503	0.0260365	0.0238815	1.58009	0.289141	-172.47
